# Supplementary material for: Leveraging IgG N-glycosylation to infer the causality between T2D and hypertension
Source: Diabetol Metab Syndr. 2023 Apr 25;15:80. doi: 10.1186/s13098-023-01053-6 (PMC10127371; doi:10.1186/s13098-023-01053-6)
Supplement: Supplementary file 5 — Additional file 5. Additional tables. [file 13098_2023_1053_MOESM5_ESM.xlsx]

## Sheet: Table S1
Table S1. The characteristics of study participants
Traits	n = 536
Age, years	47.87 ± 5.56
Male, n (%)	169 (31.53)
SBP, mmHg	117.54 ± 13.94
DBP, mmHg	78.84 ± 10.33
FBG, mmol/L	5.35 ± 0.84
T2D, n (%)	62 (11.57)
Hypertension, n (%)	164 (30.59)
T2D and hypertension, n (%)	36 (67.16)
DBP, diastolic blood pressure; FBG, fasting blood glucose; SBP, systolic blood pressure; T2D, type 2 diabetes.

## Sheet: Table S2
Table S2. Detailed information of SNPs selected in bidirectional MR analyses of Hyertension and T2D
Exposure	Outcome	SNP	CHROM	POS	REF	ALT	BETA.exposure	SE.exposure	P.exposure	BETA.outcome	SE.outcome	P.outcomme
T2D	hypertension	rs145480033	10	120224590	C	A	3.19422	0.707745	6.38e-06	2.09078	0.707342	0.00311835
T2D	hypertension	rs11875860	18	66685838	T	A	1.13307	0.246086	4.14e-06	0.221847	0.172697	0.19893
T2D	hypertension	rs77797672	3	119052609	C	T	1.69346	0.376097	6.71e-06	0.118627	0.304377	0.696733
T2D	hypertension	rs569281848	3	182951202	A	G	3.07889	0.655967	2.68e-06	-0.067274	0.683869	0.921637
T2D	hypertension	rs4719931	7	28340822	G	A	3.05821	0.675796	6.03e-06	1.20363	0.622286	0.0530881
T2D	hypertension	rs9792212	8	26134422	A	G	1.13189	0.255539	9.45e-06	0.0451741	0.19004	0.812126
hypertension	T2D	rs525266	11	95154097	T	C	-1.05451	0.230795	4.9e-06	-0.388893	0.291699	0.182465
hypertension	T2D	rs17064271	13	43771543	A	G	0.798444	0.173406	4.14e-06	-0.0771467	0.258645	0.765495
hypertension	T2D	rs7151103	14	23168279	A	T	-0.690182	0.150581	4.57e-06	-0.10606	0.206101	0.606833
hypertension	T2D	rs116965325	3	118907323	G	C	1.69082	0.334519	4.32e-07	0.873162	0.42027	0.0377445
hypertension	T2D	rs4957864	5	109453333	A	G	0.730356	0.15383	2.06e-06	0.256586	0.22446	0.252988
hypertension	T2D	rs59198891	5	87544144	C	T	0.756263	0.165662	4.99e-06	0.343668	0.236674	0.14648
ALT: effect allele; CHR:chromosome; REF:non-effect allele; SE: standard error; SNP: single nucleotide polymorphism; POS:base pair position

## Sheet: Table S3
Table S3. Detailed information of SNPs selected in MR analyses of IgG N-glycan and T2D
GPn	SNP	CHROM	POS	REF	ALT	BETA	SE	P
GP2	rs10131385	14	65773555	C	T	-0.26001	0.0569202	6.126e-06
GP2	rs10747759	12	56077418	T	C	0.530629	0.116464	6.467e-06
GP2	rs117097045	4	1095409	C	T	1.15502	0.240239	1.989e-06
GP2	rs12623068	2	7323039	C	T	0.252252	0.0561137	8.529e-06
GP2	rs139056	22	35916645	A	C	1.14856	0.241441	2.533e-06
GP2	rs139969306	3	156127044	C	T	1.29786	0.25736	6.297e-07
GP2	rs140479431	15	53950388	A	C	1.11911	0.233445	2.126e-06
GP2	rs141882547	2	34992420	T	A	1.0259	0.226682	7.431e-06
GP2	rs145932694	2	220747775	C	T	0.950239	0.208972	6.737e-06
GP2	rs146236119	19	39400660	C	T	1.46827	0.278975	2.058e-07
GP2	rs148027374	9	112721881	C	T	1.17626	0.24025	1.299e-06
GP2	rs148050045	3	139438639	T	C	1.18583	0.258254	5.492e-06
GP2	rs148337176	5	78774714	G	A	0.563037	0.124622	7.699e-06
GP2	rs150640033	8	27260895	G	T	1.20789	0.269102	8.796e-06
GP2	rs185948520	5	22511586	A	C	0.999032	0.199511	7.516e-07
GP2	rs1966375	4	10587996	A	G	0.433873	0.0944431	5.435e-06
GP2	rs200986214	4	124861542	C	T	0.321597	0.071036	7.38e-06
GP2	rs2252341	13	99330054	C	G	1.07647	0.22697	2.711e-06
GP2	rs28712161	4	83439575	C	G	0.637826	0.141882	8.526e-06
GP2	rs34331149	2	9748042	A	T	1.15762	0.258998	9.583e-06
GP2	rs371540267	2	132775572	A	G	0.807624	0.179242	8.136e-06
GP2	rs3802384	9	95768448	G	A	0.302134	0.0641237	3.139e-06
GP2	rs3923006	2	110291087	C	T	-0.242506	0.0537179	7.823e-06
GP2	rs45578435	14	30137492	G	A	0.763221	0.164413	4.349e-06
GP2	rs532822083	16	24324228	G	A	0.800228	0.174801	5.852e-06
GP2	rs55895523	19	9247183	C	T	0.878104	0.188666	4.11e-06
GP2	rs56747424	10	2884163	T	C	0.390057	0.0853951	6.134e-06
GP2	rs72628061	13	77696563	G	A	0.535501	0.114417	3.64e-06
GP2	rs75293644	16	86811862	A	T	1.54187	0.278933	5.089e-08
GP2	rs76218062	4	149889717	G	A	1.2118	0.212472	1.951e-08
GP2	rs76589712	7	151332526	G	A	1.23981	0.26788	4.639e-06
GP2	rs77443970	2	215619713	G	T	1.25527	0.281197	9.825e-06
GP2	rs77892930	4	111002970	G	A	0.263844	0.0581066	6.941e-06
GP2	rs79867306	6	41158494	C	T	0.71099	0.153003	4.254e-06
GP2	rs79973373	4	165325743	C	T	0.704722	0.156714	8.472e-06
GP2	rs80092904	3	185765391	A	C	1.18162	0.249126	2.708e-06
GP2	rs9931127	16	78791778	G	T	0.78025	0.170088	5.604e-06
GP5	rs10420357	19	51964566	A	T	0.42053	0.0935949	8.618e-06
GP5	rs113117346	19	1966893	G	A	1.0118	0.225856	9.149e-06
GP5	rs117512115	10	70584707	C	T	1.27564	0.26035	1.276e-06
GP5	rs117546559	6	17849155	C	T	0.958768	0.20081	2.332e-06
GP5	rs117551491	3	194418838	C	T	1.35355	0.251958	1.165e-07
GP5	rs117720734	5	63849966	G	A	1.15768	0.252397	5.62e-06
GP5	rs117947399	1	45302100	G	A	0.982521	0.214638	5.862e-06
GP5	rs117951098	3	78483835	G	A	0.489047	0.105167	4.189e-06
GP5	rs118003917	16	75188508	A	G	0.594483	0.132849	9.357e-06
GP5	rs118086552	2	58409778	C	G	0.650715	0.138932	3.582e-06
GP5	rs12137957	1	217506931	G	A	1.34711	0.270616	8.695e-07
GP5	rs1246752	9	102512546	C	A	0.953329	0.201124	2.747e-06
GP5	rs12614149	2	109916499	A	G	0.963627	0.176989	7.944e-08
GP5	rs12641169	4	47310154	A	G	0.850969	0.162978	2.552e-07
GP5	rs12768531	10	108216109	C	T	0.48985	0.10833	7.564e-06
GP5	rs138009186	7	32494026	C	T	1.15273	0.237149	1.541e-06
GP5	rs139130609	2	176386693	A	G	1.20474	0.260252	4.619e-06
GP5	rs139778544	19	28937619	G	T	1.1238	0.244822	5.529e-06
GP5	rs139780649	7	107564510	G	A	0.935245	0.205762	6.797e-06
GP5	rs140648665	2	87876160	A	G	0.737778	0.151864	1.561e-06
GP5	rs142173452	2	106707030	C	A	1.41614	0.293562	1.84e-06
GP5	rs143514469	8	37274555	T	G	0.907392	0.200036	7.086e-06
GP5	rs143827766	2	219927986	C	G	1.78918	0.396426	7.864e-06
GP5	rs144201510	8	81207410	G	A	1.46567	0.249952	7.949e-09
GP5	rs146082397	5	154993303	G	A	0.764622	0.166998	5.833e-06
GP5	rs146621843	4	68102134	C	T	1.07735	0.237974	7.382e-06
GP5	rs149837325	22	44975148	G	A	0.760548	0.167922	7.315e-06
GP5	rs149898882	12	65901610	C	T	0.782463	0.167978	4.036e-06
GP5	rs150315583	2	115401393	G	A	1.05181	0.224414	3.528e-06
GP5	rs150776854	9	8990159	G	A	0.901145	0.197219	6.09e-06
GP5	rs199529296	2	9182909	C	G	1.05258	0.208343	6.015e-07
GP5	rs2185076	1	246128409	C	T	0.315383	0.0667088	2.911e-06
GP5	rs2266082	11	79421363	C	G	0.299966	0.0630414	2.52e-06
GP5	rs33034	5	5576815	C	G	0.378478	0.0837585	7.673e-06
GP5	rs340310	3	158569720	A	C	1.32505	0.270814	1.319e-06
GP5	rs376646281	3	9759354	G	A	1.43208	0.307612	4.087e-06
GP5	rs3860930	9	86085218	G	A	0.299708	0.0625221	2.129e-06
GP5	rs45628033	16	56620943	C	A	1.22215	0.235854	3.125e-07
GP5	rs544928066	2	180564805	A	C	0.837249	0.16926	1.015e-06
GP5	rs56986869	4	155842119	G	A	0.6358	0.130642	1.498e-06
GP5	rs57369412	21	20700877	T	C	-0.387993	0.0794646	1.387e-06
GP5	rs574372323	11	99475382	T	C	0.450686	0.0994974	7.3e-06
GP5	rs587651853	1	147484685	C	A	0.988364	0.219828	8.502e-06
GP5	rs58840507	10	16105197	G	A	1.02973	0.213972	1.945e-06
GP5	rs67863855	4	38278194	C	T	1.27681	0.270679	3.062e-06
GP5	rs6864655	5	83231304	T	G	-0.456591	0.101079	7.726e-06
GP5	rs71534665	7	9660966	T	G	-0.290643	0.0615728	3.015e-06
GP5	rs74206735	9	38394577	C	A	1.01898	0.204829	8.83e-07
GP5	rs75581144	10	3973383	T	C	1.22246	0.271116	8.019e-06
GP5	rs75997279	14	88482397	C	A	1.00045	0.214881	4.08e-06
GP5	rs76271498	5	4606888	G	A	0.540363	0.117013	4.865e-06
GP5	rs76643130	8	517269	T	C	0.713007	0.153446	4.259e-06
GP5	rs77311630	18	54049082	A	G	0.839048	0.18151	4.762e-06
GP5	rs77460982	1	84579130	G	C	0.755725	0.16282	4.362e-06
GP5	rs78003920	19	56947438	A	G	0.447282	0.096135	4.141e-06
GP5	rs78133867	8	116813129	T	A	0.690332	0.154431	9.558e-06
GP5	rs78201100	2	149559937	G	T	1.09962	0.224721	1.317e-06
GP5	rs78440365	5	75459504	C	A	0.996417	0.214518	4.293e-06
GP5	rs78519862	7	140200072	G	T	1.09486	0.219701	8.463e-07
GP5	rs80001113	1	34023630	A	G	1.27632	0.270339	3.003e-06
GP5	rs843346	3	183893519	C	T	0.26646	0.0594415	9.031e-06
GP5	rs966376	18	28832838	T	C	0.355476	0.0766314	4.417e-06
GP6	rs111721576	18	14328120	G	A	0.456399	0.102216	9.781e-06
GP6	rs117260415	16	54760862	T	C	0.851998	0.1686	5.979e-07
GP6	rs139728839	1	61442027	C	G	0.824908	0.183144	8.197e-06
GP6	rs141044663	13	34176464	G	A	1.14698	0.250866	6.012e-06
GP6	rs142487659	14	69890656	A	T	1.12741	0.240307	3.452e-06
GP6	rs148853385	5	169998741	T	C	1.45926	0.313448	4.086e-06
GP6	rs149004981	12	27084097	C	T	0.881237	0.188692	3.814e-06
GP6	rs150424007	16	89036795	G	A	1.07933	0.214812	6.902e-07
GP6	rs150738285	1	45007094	C	G	0.758464	0.12611	3.361e-09
GP6	rs17661053	7	13501387	G	T	0.667426	0.140432	2.587e-06
GP6	rs187913598	7	109012024	A	G	1.1729	0.251391	3.897e-06
GP6	rs192708266	10	121903084	G	A	0.816356	0.171855	2.617e-06
GP6	rs4801837	19	51085734	C	T	-0.263813	0.0531682	9.412e-07
GP6	rs4959958	6	495188	C	T	0.829458	0.183883	7.953e-06
GP6	rs56669001	10	44993671	G	T	0.28222	0.0590305	2.262e-06
GP6	rs6424933	1	184188427	A	G	-0.233332	0.0508083	5.475e-06
GP6	rs6964814	7	30827746	G	A	0.642392	0.140501	6.009e-06
GP6	rs6973510	7	14118925	G	C	0.24684	0.0549063	8.518e-06
GP6	rs75395000	9	90240814	G	A	0.6439	0.142582	7.767e-06
GP6	rs76410150	1	220045311	T	C	0.860693	0.192729	9.746e-06
GP6	rs78365715	9	101952945	G	C	1.07928	0.231666	4.024e-06
GP6	rs80091439	15	36228821	G	A	1.3576	0.261396	2.942e-07
GP6	rs8045554	16	14450506	G	C	0.252538	0.0556438	7.011e-06
GP6	rs9795602	12	75806222	G	A	0.912589	0.198372	5.277e-06
GP15	rs117281525	1	213932386	T	G	0.579134	0.125076	4.596e-06
GP15	rs1357204	2	53609363	A	G	-0.262186	0.0582663	8.36e-06
GP15	rs138092176	7	47231912	C	T	0.987087	0.219209	8.241e-06
GP15	rs141271641	5	147844719	A	G	0.675427	0.136019	9.236e-07
GP15	rs141462389	20	49106735	C	T	0.689487	0.13973	1.077e-06
GP15	rs143038520	22	39776712	G	A	-0.798392	0.151924	2.143e-07
GP15	rs1527417	2	119539832	A	G	-0.332574	0.0729068	6.307e-06
GP15	rs4116814	3	75994972	T	C	0.457647	0.0988003	4.558e-06
GP15	rs4716603	7	156178305	A	G	0.372059	0.0833904	9.931e-06
GP15	rs62196292	20	60973045	G	A	0.483699	0.102015	2.728e-06
GP15	rs6470848	8	131779660	C	A	0.395047	0.0856744	5.024e-06
GP15	rs66720010	16	83979322	G	A	0.378911	0.082952	6.13e-06
GP15	rs67311046	8	1237274	A	C	-0.363225	0.0730277	8.874e-07
GP15	rs7183818	15	79372413	C	T	-0.264969	0.0591597	9.189e-06
GP15	rs78643633	11	10083795	C	G	0.726347	0.151173	2.018e-06
GP15	rs8109088	19	46757546	G	A	0.460804	0.103098	9.584e-06
GP15	rs8192881	13	47368851	C	T	0.860275	0.186562	5.02e-06
GP22	rs10151528	14	76193701	G	T	1.34591	0.266077	5.832e-07
GP22	rs10946256	6	170620320	C	G	1.20431	0.250837	2.053e-06
GP22	rs111701932	2	234141549	A	G	0.857727	0.167295	4.128e-07
GP22	rs11248632	10	125421506	C	T	1.24647	0.194149	3.018e-10
GP22	rs11568147	17	4538205	A	G	1.11925	0.243457	5.353e-06
GP22	rs11613096	12	115765216	A	T	0.898919	0.19522	5.174e-06
GP22	rs11658465	17	14835523	A	G	0.824043	0.172688	2.362e-06
GP22	rs116878397	2	208103340	C	A	1.16451	0.250405	4.183e-06
GP22	rs116912359	8	14374842	C	T	0.948558	0.18415	3.655e-07
GP22	rs116931789	4	75934837	G	A	0.846853	0.188785	8.906e-06
GP22	rs117029654	2	3905921	G	A	1.19604	0.249551	2.137e-06
GP22	rs117054955	2	115377114	C	T	1.33356	0.227174	7.666e-09
GP22	rs117069597	22	43878207	A	G	0.994303	0.215045	4.738e-06
GP22	rs117102734	15	54521309	T	C	1.04751	0.230722	6.958e-06
GP22	rs117129953	18	50216657	C	T	0.674695	0.13751	1.234e-06
GP22	rs117198920	4	179588466	A	T	1.03793	0.231052	8.652e-06
GP22	rs117234218	16	17603986	G	A	0.842187	0.179094	3.279e-06
GP22	rs117263449	2	178116459	C	T	0.585528	0.128131	6.076e-06
GP22	rs117337429	13	91174738	A	T	0.745811	0.16154	4.889e-06
GP22	rs117457208	12	56860379	A	G	1.99472	0.443687	8.514e-06
GP22	rs117472748	16	74281140	C	T	1.25918	0.24955	6.208e-07
GP22	rs117474454	4	24481912	G	A	1.55473	0.28586	8.192e-08
GP22	rs117592314	3	169911490	A	G	1.36779	0.226445	2.892e-09
GP22	rs117676879	5	25817950	G	T	1.35496	0.302152	8.964e-06
GP22	rs117712682	11	126821224	C	T	0.764042	0.165609	4.966e-06
GP22	rs117728472	9	94257266	T	C	0.803578	0.162963	1.095e-06
GP22	rs117798347	2	50521758	G	A	1.2147	0.212575	1.837e-08
GP22	rs117917110	3	59780053	C	T	1.43736	0.315682	6.556e-06
GP22	rs117920583	8	120212574	G	A	1.3111	0.276611	2.749e-06
GP22	rs117936537	3	36238678	G	A	1.14741	0.21843	2.169e-07
GP22	rs117973740	3	45628533	T	C	0.9106	0.184029	1.007e-06
GP22	rs117977472	6	11493266	G	T	1.10275	0.24406	7.685e-06
GP22	rs118013517	9	104808184	A	G	1.2104	0.267814	7.644e-06
GP22	rs118096210	3	65291465	C	T	0.76557	0.159109	1.953e-06
GP22	rs118132512	5	149509167	A	G	0.963121	0.214653	8.863e-06
GP22	rs11855397	15	46153763	G	A	0.900078	0.191546	3.333e-06
GP22	rs12046443	1	157683358	T	C	1.14948	0.21361	1.111e-07
GP22	rs12087383	1	194623405	C	T	1.54159	0.314014	1.218e-06
GP22	rs12479877	20	38669431	C	T	1.36767	0.241025	2.289e-08
GP22	rs12548471	8	17357801	T	C	0.776471	0.145252	1.339e-07
GP22	rs12585287	13	61297450	A	G	1.43025	0.275687	3.029e-07
GP22	rs12634029	3	67127854	C	T	0.745713	0.14229	2.309e-07
GP22	rs12786343	11	102743156	C	T	0.455542	0.0970241	3.394e-06
GP22	rs12953880	18	512301	A	T	1.17424	0.258717	7.005e-06
GP22	rs13337115	16	54397513	A	G	0.678948	0.136436	8.766e-07
GP22	rs137912279	19	19643534	C	T	1.3656	0.300688	6.912e-06
GP22	rs137995012	11	69407735	C	T	1.2709	0.266946	2.488e-06
GP22	rs138382674	11	92609251	A	C	1.27799	0.277023	4.972e-06
GP22	rs138408230	3	141576045	G	T	0.96143	0.180879	1.569e-07
GP22	rs138485041	16	28312201	C	T	0.839696	0.178986	3.454e-06
GP22	rs138833057	8	62536085	A	C	1.05463	0.219231	1.963e-06
GP22	rs138959633	4	167648041	C	T	0.814521	0.17492	4.067e-06
GP22	rs138977728	20	3177156	C	T	0.667366	0.139612	2.27e-06
GP22	rs139198402	13	52729502	G	T	1.17187	0.243205	1.89e-06
GP22	rs139265151	19	50654423	C	T	0.885574	0.185351	2.295e-06
GP22	rs139635672	14	21277041	C	T	1.34326	0.30014	9.333e-06
GP22	rs139797501	8	60838978	T	C	1.37677	0.301455	6.151e-06
GP22	rs140223991	3	67609400	A	C	1.00425	0.224309	9.264e-06
GP22	rs140291417	17	63406431	T	G	0.831047	0.142684	9.929e-09
GP22	rs140391371	4	181956496	G	A	1.08621	0.224594	1.734e-06
GP22	rs141110762	1	202824214	C	T	1.23668	0.242891	4.938e-07
GP22	rs1412645	9	24673321	C	G	0.701729	0.13528	3.039e-07
GP22	rs141644440	13	19968569	T	A	0.825256	0.182482	7.545e-06
GP22	rs142120682	4	143651959	G	T	1.09805	0.218128	6.585e-07
GP22	rs142255372	8	53393689	T	A	1.21334	0.192002	5.557e-10
GP22	rs142257414	3	82515653	G	C	1.11387	0.236916	3.294e-06
GP22	rs142463243	14	42312470	T	A	1.34774	0.249045	9.459e-08
GP22	rs142516214	2	153265944	C	G	1.3754	0.30078	5.993e-06
GP22	rs142594035	13	49987513	G	A	1.02253	0.2263	7.681e-06
GP22	rs142635263	2	48002398	A	G	1.37663	0.30153	6.196e-06
GP22	rs142774193	13	87283922	C	T	0.903394	0.197902	6.214e-06
GP22	rs143006015	1	104954702	C	T	1.32294	0.266492	9.301e-07
GP22	rs143038145	14	65601578	A	G	1.04335	0.23089	7.668e-06
GP22	rs143436861	8	132982081	G	A	1.51057	0.275181	6.253e-08
GP22	rs143689148	12	19381765	C	A	1.32322	0.288793	5.747e-06
GP22	rs143820794	21	36333335	A	C	1.07657	0.224764	2.168e-06
GP22	rs143948723	6	46076802	G	C	1.06987	0.219864	1.503e-06
GP22	rs144145552	1	41153852	G	C	0.958585	0.198417	1.778e-06
GP22	rs144347442	17	30368890	A	T	1.87819	0.312285	3.36e-09
GP22	rs144561081	1	104506942	A	T	1.13619	0.251704	7.838e-06
GP22	rs144577899	5	132793498	A	G	1.50703	0.203554	5.218e-13
GP22	rs144659425	6	77211782	G	A	1.01412	0.214588	2.937e-06
GP22	rs144752968	13	19323193	G	A	1.45547	0.315196	4.872e-06
GP22	rs144961732	10	2890891	G	T	1.68606	0.274483	1.59e-09
GP22	rs144978176	10	12286775	A	G	1.20902	0.217312	4.194e-08
GP22	rs145230788	3	95172858	C	A	1.68668	0.3514	2.066e-06
GP22	rs145539365	9	118685125	C	T	1.10291	0.230071	2.127e-06
GP22	rs145665430	17	12817928	A	G	1.1213	0.236425	2.712e-06
GP22	rs145848928	15	78036852	G	A	1.15895	0.258937	9.317e-06
GP22	rs145946313	19	49661883	C	G	1.14607	0.243101	3.101e-06
GP22	rs146442764	9	123975877	G	A	1.27613	0.257554	9.744e-07
GP22	rs146606347	11	4926373	C	T	1.7028	0.330103	3.521e-07
GP22	rs146693761	1	80528698	A	T	0.978457	0.205801	2.566e-06
GP22	rs146716574	6	102819887	C	T	1.10142	0.230253	2.234e-06
GP22	rs147015146	6	104852285	C	T	1.4405	0.265631	8.91e-08
GP22	rs147084323	8	21620002	A	G	1.35611	0.276279	1.222e-06
GP22	rs147877478	13	113646094	T	C	1.36665	0.287769	2.631e-06
GP22	rs147959501	2	167505119	G	A	1.25835	0.266997	3.121e-06
GP22	rs148228984	19	872554	G	C	0.90382	0.19189	3.164e-06
GP22	rs148236897	4	40648627	G	A	1.36213	0.276274	1.099e-06
GP22	rs148513581	8	87270300	G	C	1.08172	0.199822	9.371e-08
GP22	rs148537171	7	17817214	T	C	1.29165	0.278849	4.557e-06
GP22	rs148811199	5	174927297	T	A	1.25977	0.27819	7.339e-06
GP22	rs148816195	2	149930803	C	T	0.949203	0.210027	7.647e-06
GP22	rs148893425	7	42013593	T	C	1.34427	0.266124	6.04e-07
GP22	rs149113987	7	76507142	A	C	0.782385	0.171839	6.561e-06
GP22	rs149215143	3	53376406	T	C	1.25727	0.267336	3.272e-06
GP22	rs149437820	7	139949843	A	G	1.1449	0.250393	6.002e-06
GP22	rs149550791	5	118966815	A	G	1.41717	0.31618	9.053e-06
GP22	rs149639153	3	65047155	C	T	0.802913	0.164421	1.382e-06
GP22	rs149804517	6	128092457	C	T	1.45345	0.299879	1.649e-06
GP22	rs149908786	4	28953716	A	T	1.37668	0.300808	5.888e-06
GP22	rs150461215	6	53884075	G	A	0.94191	0.20219	4.029e-06
GP22	rs150592677	8	36179243	G	A	1.29363	0.276876	3.779e-06
GP22	rs150856572	5	134757529	A	G	1.01322	0.201328	6.628e-07
GP22	rs150874809	14	92507380	A	G	1.45314	0.233246	9.485e-10
GP22	rs151310455	3	179851881	G	A	0.923815	0.168232	6.188e-08
GP22	rs16843088	3	100701989	C	T	1.84257	0.296288	1.014e-09
GP22	rs17096121	12	45947378	T	C	2.30824	0.400589	1.407e-08
GP22	rs17417471	7	109893076	T	C	0.588912	0.130881	8.367e-06
GP22	rs183039743	8	67813865	T	G	1.37798	0.276404	8.381e-07
GP22	rs185148862	7	96689077	G	A	1.69577	0.312712	8.917e-08
GP22	rs185487892	5	164926272	G	T	1.57111	0.351916	9.807e-06
GP22	rs186109993	10	125626035	C	T	1.22104	0.242575	6.596e-07
GP22	rs186576692	8	8478003	T	C	1.26836	0.277647	6.118e-06
GP22	rs188421184	1	221836264	C	T	1.68826	0.375578	8.539e-06
GP22	rs188478899	12	87353804	G	A	1.71197	0.376302	6.668e-06
GP22	rs188523575	1	5166126	C	T	0.529692	0.114229	4.452e-06
GP22	rs188812202	5	55331441	A	G	0.835421	0.17872	3.74e-06
GP22	rs189016907	18	74354822	T	C	0.742693	0.162982	6.445e-06
GP22	rs189590222	1	156546658	T	A	0.947543	0.210473	8.278e-06
GP22	rs189736659	2	221282288	C	T	1.50336	0.264631	2.208e-08
GP22	rs190495627	15	98310252	T	C	1.43964	0.31551	6.271e-06
GP22	rs191666450	5	118246433	A	C	1.35499	0.266383	5.061e-07
GP22	rs191812044	12	133323970	G	A	1.05349	0.235297	9.256e-06
GP22	rs199579871	2	172123776	C	A	0.910513	0.193951	3.404e-06
GP22	rs201172974	7	31664940	T	G	1.08174	0.209392	3.385e-07
GP22	rs201581366	19	37720708	T	A	1.31353	0.277737	2.888e-06
GP22	rs201986279	2	241087373	C	T	1.22426	0.267833	6.042e-06
GP22	rs2764508	1	73236014	C	T	0.615799	0.137408	9.079e-06
GP22	rs28535270	4	185732517	T	C	0.922018	0.206668	9.945e-06
GP22	rs2991819	10	8854338	T	C	0.785867	0.172821	6.735e-06
GP22	rs3009956	1	234917119	A	G	1.17771	0.25053	3.304e-06
GP22	rs323477	13	105372495	G	A	1.29436	0.267665	1.739e-06
GP22	rs34082057	4	2143555	G	A	1.04786	0.201191	2.729e-07
GP22	rs34592363	13	90040585	T	C	1.74636	0.313271	3.95e-08
GP22	rs35612586	16	85337420	C	T	1.10074	0.242339	6.895e-06
GP22	rs356722	13	75485408	C	T	1.18306	0.258843	6.054e-06
GP22	rs36179113	7	354619	T	A	1.31556	0.289298	6.731e-06
GP22	rs3764050	13	95910746	G	A	1.27749	0.277267	5.108e-06
GP22	rs376622255	5	36348589	T	C	1.12221	0.250641	9.252e-06
GP22	rs377572527	7	22551503	A	G	1.38464	0.248334	3.925e-08
GP22	rs4698162	4	16887697	T	C	0.418656	0.0854245	1.269e-06
GP22	rs531309728	9	78650527	A	G	0.904065	0.175794	3.812e-07
GP22	rs547287416	3	155791619	G	A	1.44224	0.314897	5.796e-06
GP22	rs550979987	1	216356413	A	C	0.919625	0.202127	6.66e-06
GP22	rs551947532	19	7106114	A	G	1.42422	0.265528	1.218e-07
GP22	rs572443038	1	117929855	A	C	0.965069	0.209574	5.168e-06
GP22	rs573379188	4	148389089	T	A	1.37371	0.301669	6.54e-06
GP22	rs576972718	4	62611230	C	T	0.841393	0.171757	1.282e-06
GP22	rs578009605	4	113479324	A	C	1.38862	0.287504	1.789e-06
GP22	rs59151538	19	23079928	G	T	0.542145	0.111381	1.492e-06
GP22	rs60257838	5	151325105	G	A	1.26622	0.250054	5.675e-07
GP22	rs6074044	20	44782142	C	T	1.2075	0.217905	4.727e-08
GP22	rs6140112	20	743453	A	G	1.54805	0.255563	2.618e-09
GP22	rs62104873	18	75575181	T	C	1.49334	0.332466	8.672e-06
GP22	rs6434372	2	190800147	T	C	0.667273	0.135222	1.076e-06
GP22	rs6442917	3	4965230	C	A	0.514306	0.104888	1.253e-06
GP22	rs6564221	16	75224971	T	C	1.65616	0.334041	9.595e-07
GP22	rs6700692	1	62283504	A	C	1.21243	0.267424	7.164e-06
GP22	rs72823721	17	14756661	C	T	1.42183	0.315762	8.245e-06
GP22	rs73081035	20	3228133	A	T	0.981392	0.219908	9.883e-06
GP22	rs73146934	3	89544340	T	G	1.09756	0.196153	3.527e-08
GP22	rs73192772	7	84233132	G	A	1.23399	0.235454	2.308e-07
GP22	rs7371449	2	92297037	C	G	1.43899	0.288212	8.078e-07
GP22	rs74317921	1	169600637	G	A	1.24411	0.258025	1.861e-06
GP22	rs74362611	10	105373127	A	G	1.76841	0.350076	6.034e-07
GP22	rs74412950	4	31244981	A	C	1.68527	0.312723	1.066e-07
GP22	rs74862930	1	3583440	A	C	0.569156	0.121212	3.388e-06
GP22	rs75088728	3	187226508	G	T	0.923702	0.190663	1.666e-06
GP22	rs75284057	18	28002296	G	A	1.1117	0.199553	4.028e-08
GP22	rs75356576	12	67786536	A	G	1.25256	0.241239	2.964e-07
GP22	rs7536473	1	39264800	T	A	0.331903	0.0683726	1.59e-06
GP22	rs75915801	8	1225607	T	A	0.845817	0.17584	1.967e-06
GP22	rs75955305	8	98899757	C	A	0.767079	0.17052	8.41e-06
GP22	rs76018072	2	134944849	C	T	1.49195	0.275247	9.03e-08
GP22	rs76272021	11	16844625	T	C	1.29771	0.288408	8.368e-06
GP22	rs76507045	13	70469320	T	C	0.971823	0.179129	8.801e-08
GP22	rs76565796	4	89257018	C	T	0.729768	0.155286	3.326e-06
GP22	rs76657697	7	154636371	A	G	1.15425	0.242064	2.401e-06
GP22	rs76710898	12	110316360	T	C	1.64653	0.351123	3.488e-06
GP22	rs76957039	3	44251168	G	T	1.83157	0.405804	7.859e-06
GP22	rs77067447	15	90039128	G	A	0.653659	0.138401	2.978e-06
GP22	rs77126305	5	11518123	G	A	1.18552	0.211466	3.326e-08
GP22	rs77187072	2	33617247	A	G	1.19038	0.250358	2.562e-06
GP22	rs7727064	5	85633363	G	T	0.622246	0.137292	7.212e-06
GP22	rs77339357	8	40233172	A	C	1.35417	0.290209	3.888e-06
GP22	rs77415470	2	147588632	T	C	0.821879	0.162342	5.707e-07
GP22	rs77445894	6	71066819	C	T	0.711596	0.158324	8.561e-06
GP22	rs77607553	17	31704902	A	G	1.06878	0.229589	4.092e-06
GP22	rs77825161	7	24277831	G	A	0.753151	0.168272	9.318e-06
GP22	rs77877637	4	17105788	G	C	1.27749	0.250058	4.527e-07
GP22	rs78074189	10	21440600	A	G	0.906349	0.176418	3.915e-07
GP22	rs78112881	20	21904422	C	T	0.774664	0.170365	6.741e-06
GP22	rs78232645	13	103530797	A	G	1.07243	0.207781	3.468e-07
GP22	rs78253112	1	94026579	A	G	0.554501	0.124156	9.732e-06
GP22	rs78585285	17	72001898	G	A	1.31404	0.288655	6.582e-06
GP22	rs78663589	14	83269803	G	A	1.17613	0.222812	1.9e-07
GP22	rs79452247	14	64302204	G	A	0.901767	0.174092	3.156e-07
GP22	rs79678893	3	1963492	G	T	1.62524	0.331301	1.24e-06
GP22	rs79846017	11	35119516	G	C	0.6742	0.150501	9.156e-06
GP22	rs79891468	5	71747689	C	T	0.898195	0.184949	1.574e-06
GP22	rs79947262	12	12930766	G	A	0.895311	0.187726	2.391e-06
GP22	rs79992755	16	1784916	C	T	1.20764	0.258367	3.746e-06
GP22	rs80128991	4	65542267	C	G	0.918815	0.188308	1.409e-06
GP22	rs80132444	3	134673225	T	C	1.14606	0.243043	3.085e-06
GP22	rs80285205	2	184807158	A	G	1.3091	0.269229	1.529e-06
GP22	rs9322154	6	149121685	T	C	0.606665	0.126794	2.222e-06
GP22	rs9619152	22	31315062	G	A	0.893292	0.185922	2.019e-06
GP24	rs10110545	8	138622203	T	C	0.277965	0.0623211	9.996e-06
GP24	rs10862950	12	76606195	A	G	-0.289131	0.0619557	3.878e-06
GP24	rs111233493	5	113242945	C	T	0.331874	0.0730497	6.864e-06
GP24	rs11244110	9	133260437	T	G	-0.28855	0.0646721	9.927e-06
GP24	rs114144818	5	96554171	T	C	0.520703	0.114281	6.461e-06
GP24	rs117496202	5	86436019	A	G	1.09002	0.241391	7.783e-06
GP24	rs117755675	1	14593209	C	T	0.676435	0.149116	7.082e-06
GP24	rs117947320	15	92632186	A	G	-0.706929	0.156004	7.239e-06
GP24	rs11923417	3	186705790	C	G	0.279371	0.0595662	3.476e-06
GP24	rs13115165	4	9624808	A	C	-0.259237	0.0574294	7.837e-06
GP24	rs141276340	17	70712365	A	G	0.581707	0.127579	6.367e-06
GP24	rs2120930	10	114389727	C	T	-0.298228	0.065911	7.466e-06
GP24	rs2183499	6	6460345	A	G	0.371236	0.0738745	6.879e-07
GP24	rs35707250	21	39095137	T	C	0.684231	0.14252	2.055e-06
GP24	rs6445642	3	54330982	G	T	0.422716	0.0947132	9.866e-06
GP24	rs72910893	18	27940647	A	G	0.669295	0.147793	7.335e-06
GP24	rs75272855	2	166138994	A	G	-0.490302	0.106879	5.602e-06
GP24	rs75488324	6	86023483	A	T	-0.296905	0.063231	3.388e-06
GP24	rs77995146	1	29473006	T	C	0.873569	0.186536	3.591e-06
GP24	rs792445	1	212552316	C	T	-0.309038	0.0671481	5.23e-06
GP24	rs991903	2	51689779	G	C	-0.295112	0.0631448	3.755e-06
ALT: effect allele; CHR:chromosome; REF:non-effect allele; SE: standard error; SNP: single nucleotide polymorphism; POS:base pair position

## Sheet: Table S4
Table S4. Detailed information of SNPs selected in MR analyses of IgG N-glycan and hypertension.
GPn	SNP	CHROM	POS	REF	ALT	BETA	SE	P
GP15	rs117281525	1	213932386	T	G	0.579134	0.125076	4.59585e-06
GP15	rs1357204	2	53609363	A	G	-0.262186	0.0582663	8.3602e-06
GP15	rs138092176	7	47231912	C	T	0.987087	0.219209	8.24114e-06
GP15	rs141271641	5	147844719	A	G	0.675427	0.136019	9.23582e-07
GP15	rs141462389	20	49106735	C	T	0.689487	0.13973	1.07693e-06
GP15	rs143038520	22	39776712	G	A	-0.798392	0.151924	2.14349e-07
GP15	rs1527417	2	119539832	A	G	-0.332574	0.0729068	6.30693e-06
GP15	rs4116814	3	75994972	T	C	0.457647	0.0988003	4.5577e-06
GP15	rs4716603	7	156178305	A	G	0.372059	0.0833904	9.93079e-06
GP15	rs532683805	11	60241237	C	T	1.08281	0.23427	4.77377e-06
GP15	rs62196292	20	60973045	G	A	0.483699	0.102015	2.72819e-06
GP15	rs6470848	8	131779660	C	A	0.395047	0.0856744	5.02374e-06
GP15	rs66720010	16	83979322	G	A	0.378911	0.082952	6.12998e-06
GP15	rs67311046	8	1237274	A	C	-0.363225	0.0730277	8.87423e-07
GP15	rs7183818	15	79372413	C	T	-0.264969	0.0591597	9.18893e-06
GP15	rs78643633	11	10083795	C	G	0.726347	0.151173	2.0184e-06
GP15	rs8109088	19	46757546	G	A	0.460804	0.103098	9.58372e-06
GP15	rs8192881	13	47368851	C	T	0.860275	0.186562	5.02001e-06
GP17	rs10481325	8	23560896	G	A	0.447263	0.0998746	9.21576e-06
GP17	rs10508473	10	14201051	T	C	-0.274191	0.0602307	6.58091e-06
GP17	rs11542663	6	119215402	C	A	-0.284618	0.0637039	9.65869e-06
GP17	rs116991545	5	6288314	C	G	1.08974	0.238224	5.94746e-06
GP17	rs11711554	3	4881689	C	T	0.273782	0.0583467	3.43956e-06
GP17	rs117276067	13	22635718	G	A	0.969979	0.214805	7.7807e-06
GP17	rs117569298	15	101698841	G	T	0.97871	0.214763	6.43714e-06
GP17	rs117871795	6	7262834	C	T	1.02839	0.204621	6.85861e-07
GP17	rs118065765	11	93260535	G	A	1.10656	0.231208	2.20776e-06
GP17	rs118093341	8	4304432	T	A	1.36569	0.293477	4.12462e-06
GP17	rs12441545	15	36727588	G	A	-0.306298	0.0668301	5.7112e-06
GP17	rs138469896	9	626053	G	C	1.20622	0.26134	4.92025e-06
GP17	rs138537542	1	114055867	A	G	1.08762	0.230867	3.14958e-06
GP17	rs139624212	18	19941595	C	T	0.894247	0.196909	6.9174e-06
GP17	rs140718195	3	194725634	C	T	0.936587	0.193491	1.69988e-06
GP17	rs141177212	14	39070007	C	T	-0.624412	0.138996	8.64823e-06
GP17	rs141772267	21	43236207	C	T	1.25257	0.270471	4.57792e-06
GP17	rs142018500	12	71549802	C	T	0.930061	0.201574	4.95526e-06
GP17	rs142321849	6	20446149	G	C	0.745109	0.159788	3.94389e-06
GP17	rs142889476	8	127391465	C	T	1.35323	0.282312	2.13118e-06
GP17	rs144139563	6	147876688	G	A	0.887741	0.190373	3.94273e-06
GP17	rs144201510	8	81207410	G	A	1.19975	0.252615	2.62853e-06
GP17	rs144546096	2	107058279	T	C	-0.274701	0.0589902	4.06309e-06
GP17	rs144989319	13	30672254	G	T	1.53419	0.324718	2.95331e-06
GP17	rs145656579	11	129982554	C	G	1.10669	0.23724	3.91146e-06
GP17	rs147646062	3	153559454	T	C	1.06576	0.238117	9.31947e-06
GP17	rs147711590	14	25424864	G	A	0.983963	0.219838	9.31563e-06
GP17	rs148442073	5	158224351	T	A	1.05852	0.204417	3.18229e-07
GP17	rs150300202	16	12888153	C	T	1.85401	0.303834	2.01811e-09
GP17	rs16940078	17	41731347	A	T	-0.278559	0.0605797	5.33008e-06
GP17	rs182791934	13	51649650	A	T	1.04675	0.224449	3.93372e-06
GP17	rs184172995	11	90387638	T	A	1.10127	0.231147	2.44725e-06
GP17	rs185626739	1	80947900	G	A	0.833203	0.144249	1.30146e-08
GP17	rs188038913	18	60277629	G	C	1.08523	0.237748	6.22129e-06
GP17	rs190159036	11	13158580	C	T	0.942545	0.196516	2.10167e-06
GP17	rs193265775	20	40511023	A	G	0.749809	0.158264	2.77716e-06
GP17	rs1962097	12	78100575	C	T	1.08532	0.208725	2.85103e-07
GP17	rs200627547	6	34692484	C	T	1.02067	0.213547	2.27563e-06
GP17	rs201895083	16	49264577	G	C	1.02849	0.214248	2.06034e-06
GP17	rs28639536	15	57217172	G	A	0.378569	0.0815391	4.33555e-06
GP17	rs28794331	7	156346951	G	A	1.34656	0.293613	5.63484e-06
GP17	rs4761622	12	94908060	G	A	0.342127	0.0729202	3.44812e-06
GP17	rs5015219	16	79459964	G	A	-0.538245	0.114778	3.48651e-06
GP17	rs532191848	10	1145902	T	C	0.852485	0.180425	2.95097e-06
GP17	rs55895523	19	9247183	C	T	0.988865	0.197282	7.3296e-07
GP17	rs75025693	3	7265752	A	G	1.45227	0.269022	1.015e-07
GP17	rs75120741	8	71917947	A	G	0.988223	0.218948	7.85583e-06
GP17	rs76346037	7	9434947	G	A	0.702745	0.156189	8.37831e-06
GP17	rs77200866	5	109514205	G	A	1.1269	0.218667	3.60978e-07
GP17	rs77511222	9	115556085	T	G	1.26046	0.281616	9.31666e-06
GP17	rs78233907	10	2788363	T	G	1.37556	0.270036	4.8768e-07
GP17	rs78372253	3	124545446	C	T	0.632346	0.139939	7.67154e-06
GP17	rs78845485	22	42392152	T	G	0.752184	0.165966	7.2165e-06
GP17	rs78848097	19	7187971	C	T	0.859206	0.190502	7.9739e-06
GP17	rs78964822	12	6528791	C	T	1.03581	0.231449	9.33815e-06
GP17	rs79376008	5	95938861	G	A	0.917867	0.196806	3.93083e-06
GP17	rs80144661	5	163959570	T	A	1.39739	0.281194	9.06467e-07
GP17	rs80291383	3	1192219	A	G	0.655501	0.146243	9.04966e-06
GP17	rs9344686	6	87876064	A	G	0.823467	0.181276	6.87995e-06
GP17	ss1388052008	12	7942472	A	G	0.38774	0.0830224	3.81328e-06
GP20	rs10001203	4	36551303	A	T	1.14331	0.227114	6.58189e-07
GP20	rs10107150	8	84000400	A	T	0.713944	0.149692	2.38914e-06
GP20	rs10929420	2	6405385	A	T	0.444499	0.0950667	3.71912e-06
GP20	rs11181636	12	43075805	C	T	0.936048	0.193415	1.70724e-06
GP20	rs11232850	11	81482449	G	A	0.401989	0.087099	4.92517e-06
GP20	rs113440812	10	100221844	G	A	1.3198	0.263305	7.33013e-07
GP20	rs113830395	10	89230097	A	G	1.58128	0.348617	7.09545e-06
GP20	rs11700976	21	35576123	A	C	0.863075	0.187878	5.43958e-06
GP20	rs117079178	4	91998959	G	T	0.924444	0.201026	5.31987e-06
GP20	rs117266125	11	131447768	G	A	1.03659	0.228638	7.16307e-06
GP20	rs117323137	5	2844537	G	A	0.653478	0.146026	9.3478e-06
GP20	rs117374499	2	115538767	A	G	1.02047	0.222506	5.63188e-06
GP20	rs117414709	22	36004185	G	C	1.26353	0.255461	1.01708e-06
GP20	rs117503135	3	70426413	T	C	1.01858	0.195944	2.87209e-07
GP20	rs117623956	3	77576208	G	A	1.28696	0.274488	3.5003e-06
GP20	rs117900944	3	141587116	T	C	0.886937	0.193014	5.40528e-06
GP20	rs117967769	2	190161061	C	T	1.33173	0.253754	2.22332e-07
GP20	rs118068247	14	72541203	C	T	1.44951	0.244499	5.50219e-09
GP20	rs12627476	21	38155278	C	T	0.896379	0.187254	2.19746e-06
GP20	rs139609667	8	24928240	T	C	1.03934	0.222925	3.95921e-06
GP20	rs139693351	11	40464922	C	T	1.19343	0.265709	8.67984e-06
GP20	rs140291417	17	63406431	T	G	0.698022	0.142752	1.33913e-06
GP20	rs140426718	4	64006714	G	A	0.944962	0.208801	7.43327e-06
GP20	rs140943910	18	44259284	T	C	1.62913	0.310614	2.2609e-07
GP20	rs141421931	4	40126440	T	C	0.998649	0.217777	5.64787e-06
GP20	rs141679921	14	53369357	C	T	1.09776	0.228755	2.0761e-06
GP20	rs141796612	22	21206813	G	T	1.19376	0.266092	8.88831e-06
GP20	rs143065319	14	48457981	A	T	1.29747	0.274748	2.98554e-06
GP20	rs143869638	9	30876534	C	T	1.17644	0.256163	5.47112e-06
GP20	rs144708119	2	184268359	G	A	1.18976	0.256615	4.46726e-06
GP20	rs145540731	17	37182570	T	A	1.55562	0.329141	2.93095e-06
GP20	rs145643394	2	158094620	T	C	1.48947	0.330097	7.90155e-06
GP20	rs146451949	13	113492447	G	A	1.67396	0.327512	4.47306e-07
GP20	rs146520528	13	112314220	G	A	1.05457	0.228903	5.11647e-06
GP20	rs147408854	3	7341176	A	G	1.26958	0.274543	4.72337e-06
GP20	rs147585045	18	60143490	T	C	0.833204	0.17831	3.76937e-06
GP20	rs148460841	2	67517095	T	A	0.511329	0.105382	1.60689e-06
GP20	rs148753141	4	17496924	C	T	0.987894	0.208233	2.69345e-06
GP20	rs149031574	5	149105900	A	G	1.01595	0.213676	2.56347e-06
GP20	rs149314126	15	91596524	T	C	1.0643	0.221778	2.07499e-06
GP20	rs149880969	15	52137522	C	G	1.04195	0.228584	6.40375e-06
GP20	rs16854560	1	179678661	A	C	0.705479	0.146257	1.84417e-06
GP20	rs182381269	14	105341896	C	T	1.17125	0.256311	6.07953e-06
GP20	rs185626739	1	80947900	G	A	0.673157	0.148084	6.78161e-06
GP20	rs185767660	8	28310035	A	G	1.66852	0.295142	2.57034e-08
GP20	rs187852623	7	107548752	C	T	0.804586	0.175911	5.96356e-06
GP20	rs190352310	2	138445109	C	G	0.722819	0.161869	9.76226e-06
GP20	rs192576469	13	91763465	A	T	1.44078	0.312891	5.17202e-06
GP20	rs2205403	8	70029214	G	C	0.972556	0.196654	1.01986e-06
GP20	rs2290037	11	13379973	T	C	0.418156	0.0907112	5.05353e-06
GP20	rs2732968	8	5509961	A	G	0.733219	0.14234	3.6525e-07
GP20	rs2834482	21	35802223	G	C	1.42895	0.286474	8.27027e-07
GP20	rs3782566	12	13147859	T	A	0.75065	0.16021	3.553e-06
GP20	rs443855	21	15329478	C	T	0.281206	0.0597974	3.27674e-06
GP20	rs4833579	4	112118657	T	C	0.721775	0.148931	1.65233e-06
GP20	rs540395276	2	52267014	C	T	0.90144	0.196989	5.90212e-06
GP20	rs548728847	12	130164321	T	A	1.32069	0.285527	4.69935e-06
GP20	rs554878487	1	91307054	A	G	1.09261	0.202932	1.09401e-07
GP20	rs62295465	4	833585	A	T	0.487455	0.108947	9.38389e-06
GP20	rs6476060	9	28368404	T	C	0.430782	0.0754261	1.86658e-08
GP20	rs6991822	8	99553596	C	G	0.465253	0.0906265	3.98983e-07
GP20	rs7037768	9	18757343	G	A	0.787905	0.15666	6.73803e-07
GP20	rs71356077	18	2873568	G	A	1.66741	0.328052	5.15981e-07
GP20	rs73408579	15	42187041	C	T	1.18208	0.24058	1.19316e-06
GP20	rs74538593	17	67649285	T	C	0.887678	0.189511	3.5757e-06
GP20	rs74935804	4	28730489	C	A	1.14676	0.221917	3.36106e-07
GP20	rs76017930	3	136759237	G	T	0.981877	0.217233	7.62974e-06
GP20	rs76127341	5	116070259	G	T	1.3322	0.254416	2.3631e-07
GP20	rs76475077	5	138484572	C	T	0.800048	0.175901	6.70432e-06
GP20	rs76482496	3	186339284	A	G	1.36534	0.273721	8.27052e-07
GP20	rs77180062	16	17179243	C	T	0.855318	0.168169	5.0752e-07
GP20	rs77430759	9	28339485	A	G	0.740952	0.164676	8.37266e-06
GP20	rs78560170	2	102296197	C	T	2.10917	0.343998	1.69986e-09
GP20	rs78804505	8	4324335	T	C	1.27826	0.274601	4.09619e-06
GP20	rs79075409	6	163182667	G	T	0.626067	0.125266	7.87811e-07
GP20	rs79443383	15	97010880	C	T	1.71262	0.282003	2.39022e-09
GP20	rs80288919	4	126223101	G	A	0.507052	0.112756	8.47064e-06
GP20	rs9490641	6	123373093	T	G	0.668864	0.146862	6.52012e-06
GP22	rs10151528	14	76193701	G	T	1.34591	0.266077	5.83167e-07
GP22	rs10946256	6	170620320	C	G	1.20431	0.250837	2.05304e-06
GP22	rs11037140	11	42942016	G	A	1.05864	0.224578	3.10712e-06
GP22	rs111701932	2	234141549	A	G	0.857727	0.167295	4.12765e-07
GP22	rs11248632	10	125421506	C	T	1.24647	0.194149	3.01817e-10
GP22	rs11568147	17	4538205	A	G	1.11925	0.243457	5.35267e-06
GP22	rs11613096	12	115765216	A	T	0.898919	0.19522	5.17426e-06
GP22	rs11658465	17	14835523	A	G	0.824043	0.172688	2.36156e-06
GP22	rs116878397	2	208103340	C	A	1.16451	0.250405	4.1825e-06
GP22	rs116912359	8	14374842	C	T	0.948558	0.18415	3.65525e-07
GP22	rs116931789	4	75934837	G	A	0.846853	0.188785	8.90636e-06
GP22	rs117029654	2	3905921	G	A	1.19604	0.249551	2.13747e-06
GP22	rs117054955	2	115377114	C	T	1.33356	0.227174	7.66621e-09
GP22	rs117069597	22	43878207	A	G	0.994303	0.215045	4.73753e-06
GP22	rs117102734	15	54521309	T	C	1.04751	0.230722	6.9578e-06
GP22	rs117129953	18	50216657	C	T	0.674695	0.13751	1.23425e-06
GP22	rs117198920	4	179588466	A	T	1.03793	0.231052	8.65204e-06
GP22	rs117234218	16	17603986	G	A	0.842187	0.179094	3.27925e-06
GP22	rs117260762	11	56224345	A	G	1.0656	0.2304	4.70875e-06
GP22	rs117263449	2	178116459	C	T	0.585528	0.128131	6.07579e-06
GP22	rs117289070	7	137912749	G	A	1.27128	0.26675	2.43018e-06
GP22	rs117337429	13	91174738	A	T	0.745811	0.16154	4.88937e-06
GP22	rs117457208	12	56860379	A	G	1.99472	0.443687	8.51367e-06
GP22	rs117472748	16	74281140	C	T	1.25918	0.24955	6.20844e-07
GP22	rs117474454	4	24481912	G	A	1.55473	0.28586	8.19198e-08
GP22	rs117592314	3	169911490	A	G	1.36779	0.226445	2.89185e-09
GP22	rs117676879	5	25817950	G	T	1.35496	0.302152	8.96425e-06
GP22	rs117712682	11	126821224	C	T	0.764042	0.165609	4.96629e-06
GP22	rs117728472	9	94257266	T	C	0.803578	0.162963	1.09491e-06
GP22	rs117798347	2	50521758	G	A	1.2147	0.212575	1.83688e-08
GP22	rs117917110	3	59780053	C	T	1.43736	0.315682	6.55568e-06
GP22	rs117920583	8	120212574	G	A	1.3111	0.276611	2.74877e-06
GP22	rs117936537	3	36238678	G	A	1.14741	0.21843	2.16857e-07
GP22	rs117973740	3	45628533	T	C	0.9106	0.184029	1.00691e-06
GP22	rs117977472	6	11493266	G	T	1.10275	0.24406	7.68502e-06
GP22	rs118013517	9	104808184	A	G	1.2104	0.267814	7.64355e-06
GP22	rs118096210	3	65291465	C	T	0.76557	0.159109	1.95297e-06
GP22	rs118132512	5	149509167	A	G	0.963121	0.214653	8.86323e-06
GP22	rs118182153	4	157327441	C	T	1.81045	0.405756	9.91928e-06
GP22	rs11855397	15	46153763	G	A	0.900078	0.191546	3.33328e-06
GP22	rs12046443	1	157683358	T	C	1.14948	0.21361	1.11083e-07
GP22	rs12087383	1	194623405	C	T	1.54159	0.314014	1.21753e-06
GP22	rs12479877	20	38669431	C	T	1.36767	0.241025	2.28864e-08
GP22	rs12485623	3	157704386	C	T	1.12396	0.229884	1.34249e-06
GP22	rs12548471	8	17357801	T	C	0.776471	0.145252	1.33896e-07
GP22	rs12585287	13	61297450	A	G	1.43025	0.275687	3.02856e-07
GP22	rs12634029	3	67127854	C	T	0.745713	0.14229	2.30924e-07
GP22	rs12786343	11	102743156	C	T	0.455542	0.0970241	3.39428e-06
GP22	rs12953880	18	512301	A	T	1.17424	0.258717	7.00462e-06
GP22	rs13169861	5	3700168	G	A	2.14329	0.372537	1.47905e-08
GP22	rs13333515	16	73808582	C	T	1.51695	0.315443	1.97809e-06
GP22	rs13337115	16	54397513	A	G	0.678948	0.136436	8.76555e-07
GP22	rs137912279	19	19643534	C	T	1.3656	0.300688	6.91227e-06
GP22	rs137990404	1	181473080	G	A	1.79864	0.374961	2.09567e-06
GP22	rs137995012	11	69407735	C	T	1.2709	0.266946	2.4878e-06
GP22	rs138382674	11	92609251	A	C	1.27799	0.277023	4.97186e-06
GP22	rs138408230	3	141576045	G	T	0.96143	0.180879	1.56911e-07
GP22	rs138485041	16	28312201	C	T	0.839696	0.178986	3.45448e-06
GP22	rs138833057	8	62536085	A	C	1.05463	0.219231	1.96261e-06
GP22	rs138959633	4	167648041	C	T	0.814521	0.17492	4.06678e-06
GP22	rs138977728	20	3177156	C	T	0.667366	0.139612	2.27019e-06
GP22	rs139198402	13	52729502	G	T	1.17187	0.243205	1.88977e-06
GP22	rs139265151	19	50654423	C	T	0.885574	0.185351	2.29544e-06
GP22	rs139635672	14	21277041	C	T	1.34326	0.30014	9.33304e-06
GP22	rs139797501	8	60838978	T	C	1.37677	0.301455	6.15073e-06
GP22	rs140223991	3	67609400	A	C	1.00425	0.224309	9.26423e-06
GP22	rs140291417	17	63406431	T	G	0.831047	0.142684	9.92894e-09
GP22	rs140391371	4	181956496	G	A	1.08621	0.224594	1.73402e-06
GP22	rs141110762	1	202824214	C	T	1.23668	0.242891	4.93781e-07
GP22	rs1412645	9	24673321	C	G	0.701729	0.13528	3.03947e-07
GP22	rs141644440	13	19968569	T	A	0.825256	0.182482	7.54497e-06
GP22	rs142120682	4	143651959	G	T	1.09805	0.218128	6.58534e-07
GP22	rs142255372	8	53393689	T	A	1.21334	0.192002	5.55672e-10
GP22	rs142257414	3	82515653	G	C	1.11387	0.236916	3.29373e-06
GP22	rs142463243	14	42312470	T	A	1.34774	0.249045	9.45929e-08
GP22	rs142516214	2	153265944	C	G	1.3754	0.30078	5.99254e-06
GP22	rs142594035	13	49987513	G	A	1.02253	0.2263	7.68059e-06
GP22	rs142635263	2	48002398	A	G	1.37663	0.30153	6.1961e-06
GP22	rs142774193	13	87283922	C	T	0.903394	0.197902	6.21411e-06
GP22	rs143006015	1	104954702	C	T	1.32294	0.266492	9.30124e-07
GP22	rs143038145	14	65601578	A	G	1.04335	0.23089	7.66762e-06
GP22	rs143376850	1	37778976	A	G	1.48572	0.315165	3.10497e-06
GP22	rs143436861	8	132982081	G	A	1.51057	0.275181	6.2533e-08
GP22	rs143689148	12	19381765	C	A	1.32322	0.288793	5.74655e-06
GP22	rs143793630	3	191489928	A	G	1.84535	0.328661	3.1738e-08
GP22	rs143820794	21	36333335	A	C	1.07657	0.224764	2.1683e-06
GP22	rs143948723	6	46076802	G	C	1.06987	0.219864	1.50255e-06
GP22	rs144137347	9	112382560	T	C	1.46057	0.314944	4.44266e-06
GP22	rs144145552	1	41153852	G	C	0.958585	0.198417	1.77794e-06
GP22	rs144256846	17	70633795	G	A	1.22892	0.26767	5.50603e-06
GP22	rs144347442	17	30368890	A	T	1.87819	0.312285	3.36029e-09
GP22	rs1444557	8	80568126	C	T	1.36928	0.233434	7.85885e-09
GP22	rs144561081	1	104506942	A	T	1.13619	0.251704	7.83833e-06
GP22	rs144577899	5	132793498	A	G	1.50703	0.203554	5.21794e-13
GP22	rs144659425	6	77211782	G	A	1.01412	0.214588	2.93653e-06
GP22	rs144752968	13	19323193	G	A	1.45547	0.315196	4.87197e-06
GP22	rs144961732	10	2890891	G	T	1.68606	0.274483	1.59042e-09
GP22	rs144978176	10	12286775	A	G	1.20902	0.217312	4.19407e-08
GP22	rs145230788	3	95172858	C	A	1.68668	0.3514	2.06589e-06
GP22	rs145539365	9	118685125	C	T	1.10291	0.230071	2.12692e-06
GP22	rs145665430	17	12817928	A	G	1.1213	0.236425	2.71187e-06
GP22	rs145848928	15	78036852	G	A	1.15895	0.258937	9.31727e-06
GP22	rs145946313	19	49661883	C	G	1.14607	0.243101	3.10055e-06
GP22	rs146442764	9	123975877	G	A	1.27613	0.257554	9.74374e-07
GP22	rs146528615	2	8639657	G	A	1.62547	0.3318	1.28062e-06
GP22	rs146606347	11	4926373	C	T	1.7028	0.330103	3.52088e-07
GP22	rs146693761	1	80528698	A	T	0.978457	0.205801	2.56605e-06
GP22	rs146716574	6	102819887	C	T	1.10142	0.230253	2.23396e-06
GP22	rs146863273	4	152784306	G	A	1.02341	0.183195	3.70327e-08
GP22	rs147015146	6	104852285	C	T	1.4405	0.265631	8.90951e-08
GP22	rs147084323	8	21620002	A	G	1.35611	0.276279	1.22247e-06
GP22	rs147821397	1	34257806	T	C	2.66661	0.438071	2.20158e-09
GP22	rs147877478	13	113646094	T	C	1.36665	0.287769	2.63102e-06
GP22	rs147959501	2	167505119	G	A	1.25835	0.266997	3.12144e-06
GP22	rs148228984	19	872554	G	C	0.90382	0.19189	3.16393e-06
GP22	rs148236897	4	40648627	G	A	1.36213	0.276274	1.0986e-06
GP22	rs148513581	8	87270300	G	C	1.08172	0.199822	9.37134e-08
GP22	rs148537171	7	17817214	T	C	1.29165	0.278849	4.55675e-06
GP22	rs148811199	5	174927297	T	A	1.25977	0.27819	7.33907e-06
GP22	rs148816195	2	149930803	C	T	0.949203	0.210027	7.6468e-06
GP22	rs148893425	7	42013593	T	C	1.34427	0.266124	6.04027e-07
GP22	rs149113987	7	76507142	A	C	0.782385	0.171839	6.56081e-06
GP22	rs149215143	3	53376406	T	C	1.25727	0.267336	3.27171e-06
GP22	rs149437820	7	139949843	A	G	1.1449	0.250393	6.00228e-06
GP22	rs149550791	5	118966815	A	G	1.41717	0.31618	9.05345e-06
GP22	rs149639153	3	65047155	C	T	0.802913	0.164421	1.38211e-06
GP22	rs149804517	6	128092457	C	T	1.45345	0.299879	1.64899e-06
GP22	rs149908786	4	28953716	A	T	1.37668	0.300808	5.8877e-06
GP22	rs150224015	15	49064626	A	C	1.36837	0.276637	1.01525e-06
GP22	rs150461215	6	53884075	G	A	0.94191	0.20219	4.02874e-06
GP22	rs150592677	8	36179243	G	A	1.29363	0.276876	3.77932e-06
GP22	rs150856572	5	134757529	A	G	1.01322	0.201328	6.62828e-07
GP22	rs150874809	14	92507380	A	G	1.45314	0.233246	9.48503e-10
GP22	rs151149129	2	35291588	C	T	1.26385	0.277958	6.74583e-06
GP22	rs151310455	3	179851881	G	A	0.923815	0.168232	6.18816e-08
GP22	rs16843088	3	100701989	C	T	1.84257	0.296288	1.01369e-09
GP22	rs17023318	3	85820961	G	A	0.774624	0.16975	6.258e-06
GP22	rs17096121	12	45947378	T	C	2.30824	0.400589	1.40744e-08
GP22	rs17142081	16	7112762	C	G	1.0986	0.235795	4.01781e-06
GP22	rs17417471	7	109893076	T	C	0.588912	0.130881	8.36746e-06
GP22	rs17586824	18	11670036	G	A	1.17159	0.235045	8.41741e-07
GP22	rs180816661	4	175538298	C	T	1.30502	0.288706	7.61922e-06
GP22	rs183039743	8	67813865	T	G	1.37798	0.276404	8.38095e-07
GP22	rs185148862	7	96689077	G	A	1.69577	0.312712	8.91676e-08
GP22	rs185487892	5	164926272	G	T	1.57111	0.351916	9.8067e-06
GP22	rs186109993	10	125626035	C	T	1.22104	0.242575	6.59644e-07
GP22	rs186576692	8	8478003	T	C	1.26836	0.277647	6.11807e-06
GP22	rs186835129	8	136180269	C	T	1.40813	0.287608	1.29916e-06
GP22	rs188421184	1	221836264	C	T	1.68826	0.375578	8.53939e-06
GP22	rs188478899	12	87353804	G	A	1.71197	0.376302	6.66828e-06
GP22	rs188523575	1	5166126	C	T	0.529692	0.114229	4.45206e-06
GP22	rs188812202	5	55331441	A	G	0.835421	0.17872	3.73979e-06
GP22	rs188859297	2	220215313	A	G	1.16886	0.257898	7.21279e-06
GP22	rs189016907	18	74354822	T	C	0.742693	0.162982	6.44539e-06
GP22	rs189590222	1	156546658	T	A	0.947543	0.210473	8.27821e-06
GP22	rs189736659	2	221282288	C	T	1.50336	0.264631	2.20757e-08
GP22	rs190495627	15	98310252	T	C	1.43964	0.31551	6.2709e-06
GP22	rs191666450	5	118246433	A	C	1.35499	0.266383	5.06072e-07
GP22	rs191812044	12	133323970	G	A	1.05349	0.235297	9.25598e-06
GP22	rs199579871	2	172123776	C	A	0.910513	0.193951	3.40368e-06
GP22	rs201172974	7	31664940	T	G	1.08174	0.209392	3.38518e-07
GP22	rs201581366	19	37720708	T	A	1.31353	0.277737	2.88847e-06
GP22	rs201986279	2	241087373	C	T	1.22426	0.267833	6.04169e-06
GP22	rs2764508	1	73236014	C	T	0.615799	0.137408	9.07945e-06
GP22	rs28535270	4	185732517	T	C	0.922018	0.206668	9.94497e-06
GP22	rs2991819	10	8854338	T	C	0.785867	0.172821	6.73455e-06
GP22	rs3009956	1	234917119	A	G	1.17771	0.25053	3.30407e-06
GP22	rs323477	13	105372495	G	A	1.29436	0.267665	1.73905e-06
GP22	rs34082057	4	2143555	G	A	1.04786	0.201191	2.7293e-07
GP22	rs34592363	13	90040585	T	C	1.74636	0.313271	3.94957e-08
GP22	rs35612586	16	85337420	C	T	1.10074	0.242339	6.89458e-06
GP22	rs356722	13	75485408	C	T	1.18306	0.258843	6.05372e-06
GP22	rs36081371	1	205883648	A	G	1.57565	0.304307	3.18915e-07
GP22	rs36179113	7	354619	T	A	1.31556	0.289298	6.73128e-06
GP22	rs374727107	18	76130747	A	C	1.91422	0.310938	1.46794e-09
GP22	rs3764050	13	95910746	G	A	1.27749	0.277267	5.10843e-06
GP22	rs376622255	5	36348589	T	C	1.12221	0.250641	9.25213e-06
GP22	rs377572527	7	22551503	A	G	1.38464	0.248334	3.92526e-08
GP22	rs4698162	4	16887697	T	C	0.418656	0.0854245	1.26852e-06
GP22	rs531309728	9	78650527	A	G	0.904065	0.175794	3.81184e-07
GP22	rs540573631	3	101623517	G	A	1.91852	0.376207	4.74007e-07
GP22	rs547287416	3	155791619	G	A	1.44224	0.314897	5.79566e-06
GP22	rs550979987	1	216356413	A	C	0.919625	0.202127	6.6596e-06
GP22	rs551947532	19	7106114	A	G	1.42422	0.265528	1.21809e-07
GP22	rs553667331	1	14465365	A	G	1.5034	0.317198	2.75222e-06
GP22	rs572443038	1	117929855	A	C	0.965069	0.209574	5.16807e-06
GP22	rs573379188	4	148389089	T	A	1.37371	0.301669	6.54032e-06
GP22	rs576972718	4	62611230	C	T	0.841393	0.171757	1.28186e-06
GP22	rs578009605	4	113479324	A	C	1.38862	0.287504	1.78875e-06
GP22	rs59151538	19	23079928	G	T	0.542145	0.111381	1.49189e-06
GP22	rs60257838	5	151325105	G	A	1.26622	0.250054	5.67475e-07
GP22	rs6074044	20	44782142	C	T	1.2075	0.217905	4.72695e-08
GP22	rs6140112	20	743453	A	G	1.54805	0.255563	2.61846e-09
GP22	rs62104873	18	75575181	T	C	1.49334	0.332466	8.67224e-06
GP22	rs6434372	2	190800147	T	C	0.667273	0.135222	1.07582e-06
GP22	rs6442917	3	4965230	C	A	0.514306	0.104888	1.25324e-06
GP22	rs6564221	16	75224971	T	C	1.65616	0.334041	9.59455e-07
GP22	rs6700692	1	62283504	A	C	1.21243	0.267424	7.16422e-06
GP22	rs6952887	7	54579581	A	G	1.4855	0.3147	3.01423e-06
GP22	rs718739	11	98705356	G	A	1.66734	0.273169	1.99897e-09
GP22	rs72823721	17	14756661	C	T	1.42183	0.315762	8.2449e-06
GP22	rs73081035	20	3228133	A	T	0.981392	0.219908	9.88258e-06
GP22	rs73146934	3	89544340	T	G	1.09756	0.196153	3.52697e-08
GP22	rs73192772	7	84233132	G	A	1.23399	0.235454	2.30792e-07
GP22	rs7371449	2	92297037	C	G	1.43899	0.288212	8.07845e-07
GP22	rs74317921	1	169600637	G	A	1.24411	0.258025	1.86097e-06
GP22	rs74362611	10	105373127	A	G	1.76841	0.350076	6.03411e-07
GP22	rs74412950	4	31244981	A	C	1.68527	0.312723	1.06604e-07
GP22	rs74862930	1	3583440	A	C	0.569156	0.121212	3.3881e-06
GP22	rs75088728	3	187226508	G	T	0.923702	0.190663	1.66569e-06
GP22	rs75284057	18	28002296	G	A	1.1117	0.199553	4.02795e-08
GP22	rs75356576	12	67786536	A	G	1.25256	0.241239	2.96352e-07
GP22	rs7536473	1	39264800	T	A	0.331903	0.0683726	1.59e-06
GP22	rs75476683	13	34080942	A	C	1.42417	0.287092	9.46747e-07
GP22	rs75534158	6	112349635	A	G	1.04321	0.193716	1.08734e-07
GP22	rs75643756	3	167599497	T	C	1.61563	0.314174	3.81746e-07
GP22	rs75915801	8	1225607	T	A	0.845817	0.17584	1.96662e-06
GP22	rs75955305	8	98899757	C	A	0.767079	0.17052	8.41046e-06
GP22	rs76018072	2	134944849	C	T	1.49195	0.275247	9.0296e-08
GP22	rs76272021	11	16844625	T	C	1.29771	0.288408	8.36826e-06
GP22	rs76507045	13	70469320	T	C	0.971823	0.179129	8.80064e-08
GP22	rs76565796	4	89257018	C	T	0.729768	0.155286	3.32562e-06
GP22	rs76657697	7	154636371	A	G	1.15425	0.242064	2.40105e-06
GP22	rs76710898	12	110316360	T	C	1.64653	0.351123	3.48834e-06
GP22	rs76763585	12	26596228	T	C	1.21938	0.250446	1.48227e-06
GP22	rs76955358	5	102042289	G	A	1.42145	0.288011	1.07181e-06
GP22	rs76957039	3	44251168	G	T	1.83157	0.405804	7.8585e-06
GP22	rs77067447	15	90039128	G	A	0.653659	0.138401	2.97806e-06
GP22	rs77126305	5	11518123	G	A	1.18552	0.211466	3.32589e-08
GP22	rs77187072	2	33617247	A	G	1.19038	0.250358	2.56202e-06
GP22	rs7727064	5	85633363	G	T	0.622246	0.137292	7.2121e-06
GP22	rs77339357	8	40233172	A	C	1.35417	0.290209	3.88762e-06
GP22	rs77373764	2	106286923	G	A	1.59083	0.299498	1.5993e-07
GP22	rs77415470	2	147588632	T	C	0.821879	0.162342	5.70722e-07
GP22	rs77445894	6	71066819	C	T	0.711596	0.158324	8.56064e-06
GP22	rs77607553	17	31704902	A	G	1.06878	0.229589	4.09231e-06
GP22	rs77825161	7	24277831	G	A	0.753151	0.168272	9.31764e-06
GP22	rs77877637	4	17105788	G	C	1.27749	0.250058	4.52666e-07
GP22	rs78074189	10	21440600	A	G	0.906349	0.176418	3.91452e-07
GP22	rs78112881	20	21904422	C	T	0.774664	0.170365	6.74095e-06
GP22	rs78202191	6	76261359	A	G	1.06187	0.219755	1.77032e-06
GP22	rs78232645	13	103530797	A	G	1.07243	0.207781	3.46815e-07
GP22	rs78253112	1	94026579	A	G	0.554501	0.124156	9.73206e-06
GP22	rs78585285	17	72001898	G	A	1.31404	0.288655	6.58234e-06
GP22	rs78651275	7	154736662	T	C	1.67623	0.312905	1.26167e-07
GP22	rs78663589	14	83269803	G	A	1.17613	0.222812	1.89951e-07
GP22	rs78699422	6	90783238	T	G	1.21268	0.207299	8.59829e-09
GP22	rs79452247	14	64302204	G	A	0.901767	0.174092	3.15629e-07
GP22	rs79678893	3	1963492	G	T	1.62524	0.331301	1.23963e-06
GP22	rs79846017	11	35119516	G	C	0.6742	0.150501	9.15555e-06
GP22	rs79891468	5	71747689	C	T	0.898195	0.184949	1.57382e-06
GP22	rs79947262	12	12930766	G	A	0.895311	0.187726	2.39104e-06
GP22	rs79992755	16	1784916	C	T	1.20764	0.258367	3.74605e-06
GP22	rs80128991	4	65542267	C	G	0.918815	0.188308	1.40876e-06
GP22	rs80132444	3	134673225	T	C	1.14606	0.243043	3.08491e-06
GP22	rs80285205	2	184807158	A	G	1.3091	0.269229	1.52905e-06
GP22	rs8046407	16	88348054	C	G	1.62886	0.33076	1.12996e-06
GP22	rs9322154	6	149121685	T	C	0.606665	0.126794	2.22182e-06
GP22	rs9619152	22	31315062	G	A	0.893292	0.185922	2.01918e-06
ALT: effect allele; CHR:chromosome; REF:non-effect allele; SE: standard error; SNP: single nucleotide polymorphism; POS:base pair position

## Sheet: Table S5
Table S5. MVMR results of genetically predicted IgG N-glycans and T2D with hypertension
	GP+diabetes				GP				no overlapping GP+diabetes
Method	SNP(N)	OR(95%CI)	Beta (SE)	P	SNP(N)	OR(95%CI)	Beta (SE)	P	SNP(N)	OR(95%CI)	Beta (SE)	P
GP2
IVW	305	1.128 (0.904-1.408)	0.120 (0.113)	0.287	302	1.175 (0.941-1.467)	0.161 (0.113)	0.155	130	1.087 (0.875-1.352)	0.084 (0.111)	0.451
MR-Egger	305	1.164 (0.911-1.488)	0.152 (0.125)	0.225	302	1.239 (0.970-1.582)	0.214 (0.125)	0.086	130	1.172 (0.930-1.477)	0.159 (0.118)	0.179
	305	1.267 (0.941-1.705)	0.237 (0.152)	0.119	302	1.083 (0.797-1.471)	0.080 (0.156)	0.611	130	1.016 (0.726-1.421)	0.016 (0.171)	0.928
GP5
IVW	305	1.031 (0.870-1.221)	0.030 (0.086)	0.728	302	0.955 (0.808-1.128)	-0.046 (0.085)	0.587	130	1.056 (0.900-1.240)	0.055 (0.082)	0.503
MR-Egger	305	1.042 (0.876-1.239)	0.041 (0.088)	0.643	302	0.975 (0.821-1.158)	-0.025 (0.088)	0.775	130	1.113 (0.939-1.318)	0.107 (0.086)	0.217
Weighted median method	305	0.912 (0.716-1.162)	-0.092 (0.124)	0.455	302	0.902 (0.709-1.148)	-0.103 (0.123)	0.403	130	0.967 (0.748-1.249)	-0.034 (0.131)	0.795
GP6
IVW	305	0.982 (0.778-1.239)	-0.018 (0.119)	0.876	302	1.055 (0.838-1.329)	0.053 (0.118)	0.65	130	1.011 (0.765-1.336)	0.011 (0.142)	0.937
MR-Egger	305	0.986 (0.781-1.246)	-0.014 (0.119)	0.909	302	1.062 (0.843-1.338)	0.060 (0.118)	0.61	130	1.078 (0.809-1.436)	0.075 (0.146)	0.608
Weighted median method	305	0.905 (0.651-1.257)	-0.100 (0.168)	0.551	302	1.143 (0.827-1.580)	0.134 (0.165)	0.418	130	1.116 (0.721-1.727)	0.110 (0.223)	0.622
GP15
IVW	305	1.038 (0.832-1.295)	0.038 (0.113)	0.739	302	1.036 (0.829-1.295)	0.036 (0.114)	0.754	-	-	-	-
MR-Egger	305	1.027 (0.821-1.285)	0.027 (0.114)	0.815	302	1.016 (0.811-1.274)	0.016 (0.115)	0.887	-	-	-	-
Weighted median method	305	1.219 (0.904-1.645)	0.198 (0.153)	0.195	302	1.046 (0.773-1.416)	0.045 (0.155)	0.77	-	-	-	-
GP22
IVW	305	0.891 (0.824-0.963)	-0.116 (0.040)	0.00353167	302	0.896 (0.829-0.968)	-0.110 (0.040)	0.005	-	-	-	-
MR-Egger	305	0.891 (0.824-0.963)	-0.115 (0.040)	0.004	302	0.896 (0.830-0.969)	-0.109 (0.040)	0.006	-	-	-	-
Weighted median method	305	0.913 (0.814-1.024)	-0.091 (0.059)	0.120119	302	0.917 (0.815-1.031)	-0.087 (0.060)	0.146	-	-	-	-
GP24
IVW	305	1.358 (1.112-1.658)	0.306 (0.102)	0.003	302	1.430 (1.172-1.744)	0.357 (0.101)	4.220×10-4	130	1.187 (0.961-1.467)	0.172 (0.108)	0.111
MR-Egger	305	1.361 (1.114-1.661)	0.308 (0.102)	0.002	302	1.433 (1.175-1.748)	0.360 (0.101)	5.660×10-3	130	1.200 (0.971-1.482)	0.182 (0.108)	0.092
Weighted median method	305	1.412 (1.065-1.870)	0.345 (0.144)	0.016	302	1.442 (1.083-1.920)	0.366 (0.146)	0.012	130	1.033 (0.751-1.420)	0.032 (0.163)	0.843
T2D
IVW	305	1.229 (1.140-1.325)	0.206 (0.038)	7.817×10-8	-	-	-	-	130	1.166 (1.062-1.279)	0.153 (0.047)	0.001
MR-Egger	305	1.226 (1.137-1.322)	0.204 (0.039)	1.312×10-7	-	-	-	-	130	1.141 (1.037-1.255)	0.132 (0.049)	0.007
Weighted median method	305	1.231 (1.119-1.354)	0.208 (0.049)	1.920×10-5	-	-	-	-	130	1.160 (1.021-1.319)	0.149 (0.066)	0.023
Q statistics			265.774	0.9104			284.19	0.679			123.897	0.511
β (intercept)			-0.017	0.56			-0.03	0.309			-0.067	0.061
CI: confidence intervals; GP: glycan peak; MVMR: Multivariable Mendelian Randomization; OR: odds ratio; SE: standard error; SNP: single nucleotide polymorphism; T2D: Type 2 diabetes.

## Sheet: Table S6
Table S6. MVMR results of genetically predicted IgG N-glycans and hypertension with T2D.
	GP+hypertension				GP				no overlapping GP+hypertension
Method	SNP(N)	OR(95%CI)	Beta (SE)	P	SNP(N)	OR(95%CI)	Beta (SE)	P	SNP(N)	OR(95%CI)	Beta (SE)	P
GP15
IVW	288	0.894 (0.625-1.279)	-0.112 (0.183)	0.539	288	1.021 (0.726-1.437)	0.021 (0.174)	0.905	-	-	-	-
MR-Egger	288	1.064 (0.652-1.737)	0.062 (0.250)	0.805	288	1.230 (0.777-1.948)	0.207 (0.235)	0.378	-	-	-	-
Weighted median method	288	0.704 (0.448-1.107)	-0.351 (0.231)	0.129	288	0.803 (0.511-1.260)	-0.220 (0.230)	0.339	-	-	-	-
GP17
IVW	288	0.797 (0.609-1.043)	-0.227 (0.137)	0.098	288	0.830 (0.639-1.079)	-0.186 (0.133)	0.164	104	0.993 (0.762-1.293)	-0.007 (0.135)	0.957
MR-Egger	288	0.805 (0.615-1.054)	-0.216 (0.137)	0.115	288	0.841 (0.647-1.093)	-0.173 (0.134)	0.196	104	1.131 (0.827-1.547)	0.123 (0.160)	0.44
Weighted median method	288	0.671 (0.458-0.984)	-0.398 (0.195)	0.041	288	0.705 (0.486-1.021)	-0.350 (0.189)	0.064	104	0.812 (0.530-1.245)	-0.208 (0.218)	0.339
GP20
IVW	288	0.867 (0.680-1.106)	-0.142 (0.124)	0.252	288	0.775 (0.609-0.988)	-0.254 (0.123)	0.039	104	1.008 (0.787-1.290)	0.008 (0.126)	0.952
MR-Egger	288	0.871 (0.682-1.111)	-0.139 (0.124)	0.265	288	0.785 (0.616-1.000)	-0.243 (0.124)	0.05	104	1.095 (0.837-1.432)	0.090 (0.137)	0.51
Weighted median method	288	0.896 (0.646-1.243)	-0.110 (0.167)	0.511	288	0.776 (0.561-1.074)	-0.254 (0.166)	0.126	104	0.977 (0.645-1.413)	-0.024 (0.189)	0.9
GP22
IVW	288	1.365 (1.213-1.535)	0.311 (0.060)	2.284×10-7	288	1.350 (1.200-1.520)	0.300 (0.060)	6.162×10-7	-	-	-	-
MR-Egger	288	1.358 (1.207-1.529)	0.306 (0.060)	3.713×10-7	288	1.341 (1.191-1.510)	0.294 (0.061)	2.233×10-6	-	-	-	-
Weighted median method	288	1.462 (1.234-1.732)	0.380 (0.086)	1.098×10-5	288	1.441 (1.219-1.703)	0.365 (0.085)	1.793×10-5	-	-	-	-
Hypertension
IVW	288	1.287 (1.107-1.497)	0.252 (0.077)	0.001	288	-	-	-	104	1.274 (1.054-1.540)	0.242 (0.097)	0.012
MR-Egger	288	1.281 (1.101-1.491)	0.248 (0.077)	0.00132005	288	-	-	-	104	1.300 (1.073-1.574)	0.262 (0.098)	0.007
Weighted median method	288	1.408 (1.158-1.711)	0.342 (0.100)	5.895×10-4	288	-	-	-	104	1.209 (0.921-1.586)	0.190 (0.139)	0.172
Q statistics			194.461	1			206.543	0.9998			81.636	0.9212
β (intercept)			-0.055	0.308			-0.064	0.236			-0.111	0.128
CI: confidence intervals; GP: glycan peak; MVMR: Multivariable Mendelian Randomization; OR: odds ratio; SE: standard error; SNP: single nucleotide polymorphism; T2D: Type 2 diabetes.

## Sheet: Table S7
Table S7.Causal effect estimates on hypertension via Univariable Mendelian randomization adjusted for population structure
Exposures	SNP(N)	OR (95%CI) (P value)	MR‒Egger (P value)	Weighted median method (P value)	MR‒Egger intercept (P value)
T2D	10	1.199 (1.093-1.316) (1.301×10-4)	1.132 (0.925-1.986) (0.118)	1.170 (1.004-1.364) (0.044)	-0.155 (0.544)
GP1	172	0.965 (0.903-1.032) (0.298)	1.063 (0.915-1.233) (0.425)	1.017 (0.916-1.129) (0.753)	-0.084 (0.186)
GP2	34	1.098 (0.942-1.280) (0.231)	1.258 (0.915-1.729) (0.158)	1.122 (0.890-1.413) (0.331)	-0.097 (0.316)
GP3	39	0.974 (0.809-1.173) (0.781)	1.085 (0.760-1.550) (0.653)	1.143 (0.899-1.453) (0.276)	-0.091 (0.380)
GP4	31	1.099 (0.896-1.348) (0.366)	1.221 (0.835-1.784) (0.303)	1.052 (0.793-1.396) (0.723)	-0.066 (0.504)
GP5	78	1.002 (0.901-1.115) (0.966)	1.187 (0.952-1.481) (0.128)	1.036 (0.883-1.217) (0.662)	-0.129 (0.096)
GP6	25	0.982 (0.792-1.218) (0.870)	0.832 (0.540-1.282) (0.404)	0.970 (0.699-1.347) (0.857)	0.087 (0.373)
GP7	29	1.087 (0.920-1.284) (0.327)	1.210 (0.863-1.698) (0.269)	1.121 (0.872-1.441) (0.372)	-0.077 (0.477)
GP8	14	0.945 (0.727-1.230) (0.675)	1.042 (0.548-1.982) (0.900)	0.920 (0.650-1.304) (0.641)	-0.039 (0.759)
GP9	15	1.080 (0.767-1.522) (0.658)	1.184 (0.440-3.168) (0.737)	1.056 (0.713-1.564) (0.784)	-0.026 (0.883)
GP10	25	0.960 (0.781-1.179) (0.696)	0.723 (0.463-1.130) (0.155)	1.061 (0.796-1.413) (0.687)	0.147 (0.233)
GP11	17	0.879 (0.686-1.122) (0.301)	0.866 (0.482-1.556) (0.631)	0.834 (0.587-1.184) (0.310)	-0.003 (0.983)
GP12	48	0.942 (0.820-1.082) (0.396)	1.106 (0.839-1.457) (0.474)	0.969 (0.785-1.196) (0.767)	-0.096 (0.234)
GP13	55	0.967 (0.852-1.098) (0.605)	0.993 (0.778-1.268) (0.956)	1.007 (0.833-1.218) (0.943)	-3.369×10-4 (0.996)
GP14	16	0.849 (0.603-1.195) (0.347)	1.162 (0.465-2.904) (0.747)	0.836 (0.539-1.297) (0.424)	-0.121 (0.501)
GP15	19	0.766 (0.617-0.952) (0.016)	1.030 (0.586-1.809) (0.919)	0.808 (0.590-1.105) (0.182)	-0.144 (0.260)
GP16	26	1.023 (0.851-1.229) (0.811)	0.831 (0.503-1.373) (0.470)	1.027 (0.785-1.343) (0.848)	0.096 (0.363)
GP17	58	0.874 (0.770-0.993) (0.038)	1.127 (0.880-1.442) (0.343)	0.916 (0.758-1.106) (0.361)	-0.155 (0.043)
GP18	12	1.130 (0.800-1.596) (0.487)	0.747 (0.301-1.855) (0.530)	1.200 (0.760-1.896) (0.434)	0.196 (0.306)
GP19	24	0.927 (0.759-1.131) (0.454)	1.067 (0.711-1.600) (0.755)	0.941 (0.714-1.241) (0.667)	-0.100 (0.273)
GP20	81	0.813 (0.731-0.904) (1.272×10-4)	0.948 (0.750-1.197) (0.651)	0.810 (0.692-1.949) (0.009)	-0.126 (0.154)
GP21	31	1.052 (0.888-1.246) (0.556)	1.410 (0.989-2.010) (0.058)	1.003 (0.783-1.285) (0.982)	-0.179 (0.079)
GP22	274	0.938 (0.888-0.990) (0.020)	0.953 (0.811-1.120) (0.556)	0.994 (0.915-1.079) (0.881)	-9.472×10-6 (1.000)
GP23	20	1.181 (0.968-1.441) (0.101)	1.389 (0.863-2.237) (0.176)	1.173 (0.865-1.591) (0.304)	-0.084 (0.442)
GP24	22	1.085 (0.848-1.388) (0.518)	1.504 (0.770-2.940) (0.232)	0.993 (0.734-1.343) (0.963)	-0.118 (0.347)
The results in bold indicate that the P value is less than 0.05.
CI: confidence intervals; GP: glycan peak; OR: odds ratio; SE: standard error; SNP: single nucleotide polymorphism.

## Sheet: Table S8
Table S8. Causal effect estimates on diabetes via Univariable Mendelian randomization adjusted for population structure
Exposures	SNP(N)	OR (95%CI) (P value)	MR‒Egger (P value)	Weighted median method (P value)	MR‒Egger intercept (P value)
Hypertension	8	1.422 (1.196-1.691)(6.940×10-4)	1.309 (0.691-2.477) (0.410)	1.507 (1.133-2.003) (0.005)	0.075 (0.791)
GP1	139	0.996 (0.883-1.124) (0.951)	1.198 (0.933-1.538) (0.156)	1.064 (0.898-1.261) (0.473)	-0.143 (0.152)
GP2	32	1.479 (1.200-1.824) (2.503×10-4)	1.490 (0.943-2.354) (0.087)	1.642 (1.158-2.329) (0.005)	0.003 (0.986)
GP3	36	1.200 (0.938-1.535) (0.147)	1.703 (1.069-2.713) (0.025)	1.407 (0.988-2.005) (0.058)	-0.221 (0.109)
GP4	28	1.031 (0.707-1.502) (0.875)	1.233 (0.694-2.190) (0.476)	0.936 (0.712-1.253) (0.760)	-0.084 (0.560)
GP5	61	0.868 (0.698-1.080) (0.205)	1.293 (0.883-1.893) (0.186)	0.944 (0.712-1.253) (0.692)	-0.259 (0.035）
GP6	24	1.678 (1.228-2.291) (0.001)	2.522 (1.440-4.417) (0.001)	1.756 (1.116-2.763) (0.015)	-0.209 (0.139)
GP7	26	0.969 (0.675-1.389) (0.862)	1.545 (0.878-2.721) (0.132)	0.954 (0.633-1.436) (0.820)	-0.262 (0.102)
GP8	13	0.802 (0.528-1.219) (0.301)	0.951 (0.300-3.010) (0.932)	0.902 (0.525-1.549) (0.708)	-0.075 (0.728)
GP9	15	0.995 (0.672-1.473) (0.978)	1.702 (0.593-4.879) (0.323)	0.860 (0.515-1.437) (0.565)	-0.203 (0.283)
GP10	23	0.883 (0.538-1.451) (0.624)	1.213 (0.599-2.457) (0.592)	0.769 (0.486-1.218) (0.263)	-0.149 (0.427)
GP11	16	0.970 (0.614-1.533) (0.896)	0.907 (0.377-2.178) (0.826)	0.997 (0.593-1.677) (0.992)	0.052 (0.766)
GP12	42	0.829 (0.647-1.062) (0.137)	1.128 (0.720-1.769) (0.599)	0.937 (0.661-1.328) (0.713)	-0.177 (0.151)
GP13	47	0.877 (0.683-1.128) (0.308)	1.358 (0.901-2.048) (0.143)	0.927 (0.678-1.268) (0.637)	-0.217 (0.043)
GP14	16	0.688 (0.431-1.097) (0.116)	1.125 (0.373-3.398) (0.834)	0.612 (0.321-1.166) (0.135)	-0.214 (0.324)
GP15	18	0.766 (0.553-1.060) (0.108)	1.302 (0.552-3.073) (0.547)	0.831 (0.510-1.356) (0.459)	-0.257 (0.184)
GP16	25	1.177 (0.894-1.551) (0.245)	1.172 (0.539-2.548) (0.689)	1.127 (0.759-1.675) (0.554)	0.003 (0.985)
GP17	52	0.887 (0.704-1.117) (0.308)	1.445 (0.987-2.116) (0.059)	0.932 (0.690-1.260) (0.648)	-0.278 (0.017)
GP18	12	1.129 (0.755-1.689) (0.556)	1.010 (0.297-3.437) (0.988)	1.239 (0.641-2.396) (0.524)	0.064 (0.803)
GP19	23	1.233 (0.913-1.663) (0.072)	1.466 (0.785-2.738) (0.230)	1.357 (0.891-2.065) (0.154)	-0.087 (0.544)
GP20	66	0.826 (0.698-0.978) (0.027)	0.874 (0.593-1.290) (0.499)	0.888 (0.690-1.143) (0.356)	-0.024 (0.861)
GP21	29	0.881 (0.657-1.181) (0.396)	1.212 (0.695-2.113) (0.498)	1.009 (0.679-1.500) (0.965)	-0.243 (0.120)
GP22	235	1.198 (1.099-1.306) (4.230×10-5)	1.410 (1.100-1.807) (0.007)	1.293 (1.145-1.460) (3.253×10-5)	-0.140 (0.263)
GP23	20	1.134 (0.730-1.763) (0.576)	1.010 (0.489-2.086) (0.980)	1.163 (0.742-1.822) (0.511)	0.108 (0.511)
GP24	22	1.568 (1.089-2.259) (0.016)	1.748 (0.511-5.978) (0.374)	1.705 (1.050-2.768) (0.031)	-0.021 (0.926)
The results in bold indicate that the P value is less than 0.05.
CI: confidence intervals; GP: glycan peak; OR: odds ratio; SE: standard error; SNP: single nucleotide polymorphism.

## Sheet: Table S9
Table S9. MVMR results of genetically predicted IgG N-glycans and T2D with hypertension adjusted for population structure.
	GP+diabetes				GP				no overlapping GP+diabetes
Method	SNP(N)	OR(95%CI)	Beta (SE)	P	SNP(N)	OR(95%CI)	Beta (SE)	P	SNP(N)	OR(95%CI)	Beta (SE)	P
GP2
IVW	312	1.141 (0.925-1.409)	0.132 (0.107)	0.218	308	1.121 (0.908-1.385)	0.115 (0.108)	0.288	81	1.147 (0.921-1.427)	0.137 (0.112)	0.22
MR-Egger	312	1.313 (1.031-1.672)	0.272 (0.123)	0.027	308	1.310 (1.028-1.670)	0.270 (0.124)	0.029	81	1.217 (0.960-1.543)	0.197 (0.121)	0.104
Weighted median method	312	1.074 (0.809-1.427)	0.072 (0.145)	0.621	308	1.008 (0.754-1.348)	0.008 (0.148)	0.955	81	0.936 (0.661-1.324)	-0.066 (0.177)	0.708
GP6
IVW	312	0.882 (0.696-1.117)	-0.125 (0.121)	0.298	308	0.914 (0.722-1.157)	-0.090 (0.120)	0.455	81	0.842 (0.636-1.116)	-0.171 (0.143)	0.232
MR-Egger	312	0.918 (0.723-1.166)	-0.085 (0.122)	0.485	308	0.955 (0.753-1.212)	-0.046 (0.121)	0.707	81	0.898 (0.667-1.208)	-0.108 (0.152)	0.476
Weighted median method	312	0.856 (0.621-0.179)	-0.156 (0.164)	0.34	308	0.882 (0.641-1.212)	-0.126 (0.163)	0.438	81	0.872 (0.558-1.365)	-0.136 (0.228)	0.55
GP20
IVW	312	0.885 (0.759-1.033)	-0.122 (0.079)	0.121	308	0.823 (0.707-0.958)	-0.194 (0.078)	0.012	-	-	-	-
MR-Egger	312	0.882 (0.756-1.029)	-0.126 (0.079)	0.11	308	0.825 (0.709-0.960)	-0.192 (0.078)	0.013	-	-	-	-
Weighted median method	312	0.877 (0.703-1.194）	-0.132 (0.113)	0.244	308	0.801 (0.645-0.996)	-0.222 (0.111)	0.046	-	-	-	-
GP22
IVW	312	0.950 (0.869-1.040)	-0.051 (0.046)	0.267	308	0.976 (0.894-1.067)	-0.024 (0.045)	0.596	-	-	-	-
MR-Egger	312	0.952 (0.870-1.041)	-0.049 (0.046)	0.281	308	0.975 (0.893-1.065)	-0.025 (0.045)	0.578	-	-	-	-
Weighted median method	312	1.001 (0.879-1.141)	0.001 (0.067)	0.986	308	1.015 (0.891-1.155)	0.015 (0.066)	0.826	-	-	-	-
GP24
IVW	312	1.154 (0.953-1.396)	0.143 (0.097)	0.142	308	1.201 (0.993-1.453)	0.184 (0.097)	0.059	81	1.040 (0.836-1.293）	0.039 (0.111)	0.725
MR-Egger	312	1.183 (0.976-1.433)	0.168 (0.098)	0.086	308	1.237 (1.021-1.498)	0.212 (0.098)	0.03	81	1.073 (0.858-1.341)	0.070 (0.114)	0.538
Weighted median method	312	0.984 (0.751-1.291)	-0.016 (0.138)	0.91	308	0.991 (0.751-1.308)	-0.009 (0.142)	0.949	81	0.972 (0.699-1.351)	-0.029 (0.168)	0.865
T2D
IVW	312	1.179 (1.095-1.269)	0.164 (0.038)	1.185×10-5	-	-	-	-	81	1.164 (1.063-1.274)	0.152 (0.046)	0.001
MR-Egger	312	1.166 (1.082-1.255)	0.153 (0.038)	5.016×10-5	-	-	-	-	81	1.146 (1.043-1.258)	0.136 (0.048)	0.004
Weighted median method	312	1.155 (1.051-1.268)	0.144 (0.048)	0.003	-	-	-	-	81	1.146 (1.005-1.306)	0.136 (0.067)	0.042
Q statistics			249.856	0.9918			259.325	0.9671			65.3302	0.8259
β (intercept)			-0.062	0.021			-0.071	0.011			-0.045	0.202
CI: confidence intervals; GP: glycan peak; MVMR: Multivariable Mendelian Randomization; OR: odds ratio; SE: standard error; SNP: single nucleotide polymorphism; T2D: Type 2 diabetes.

## Sheet: TableS10
Table S10. MVMR results of genetically predicted IgG N-glycans and hypertension with T2D adjusted for population structure.
	GP+hypertension				GP				no overlapping GP+hypertension
Method	SNP(N)	OR(95%CI)	Beta (SE)	P	SNP(N)	OR(95%CI)	Beta (SE)	P	SNP(N)	OR(95%CI)	Beta (SE)	P
GP15
IVW	300	1.016 (0.714-1.446)	0.016 (0.180)	0.93	296	1.077 (0.766-1.515)	0.075 (0.174)	0.668	68	0.880 (0.608-1.273)	-0.128 (0.189)	0.497
MR-Egger	300	1.156 (0.710-1.883)	0.145 (0.249)	0.559	296	1.245 (0.785-1.975)	0.219 (0.230)	0.352	68	1.065 (0.661-1.715)	0.063 (0.243)	0.796
Weighted median method	300	0.867 (0.556-1.351)	-0.143 (0.227)	0.528	296	0.921 (0.595-1.426)	-0.082 (0.223)	0.712	68	0.880 (0.507-1.526)	-0.128 (0.281)	0.648
GP17
IVW	300	0.816 (0.623-1.069)	-0.203 (0.138)	0.14	296	0.835 (0.640-1.090）	-0.181 (0.136)	0.184	68	1.041 (0.815-1.330)	0.040 (0.125)	0.746
MR-Egger	300	0.821 (0.626-1.075)	-0.198 (0.138)	0.152	296	0.841 (0.644-1.098)	-0.173 (0.136)	0.203	68	1.093 (0.846-1.413)	0.089 (0.131)	0.494
Weighted median method	300	0.731 (0.505-1.059)	-0.313 (0.189)	0.097	296	0.695 (0.481-1.004)	-0.363 (0.188)	0.053	68	0.953 (0.629-1.444）	-0.048 (0.212)	0.819
GP20
IVW	300	0.822 (0.645-1.048)	-0.196 (0.124)	0.114	296	0.746 (0.586-0.951)	-0.293 (0.124)	0.018	-	-	-	-
MR-Egger	300	0.823 (0.645-1.050)	-0.195 (0.124)	0.117	296	0.749 (0.588-0.955)	-0.289 (0.124)	0.02	-	-	-	-
Weighted median method	300	0.878 (0.634-1.215)	-0.130 (0.166)	0.432	296	0.850 (0.618-1.169)	-0.162 (0.163)	0.318	-	-	-	-
GP22
IVW	300	1.402 (1.249-1.572)	0.338 (0.059)	8.863×10-9	296	1.392 (1.240-1.563)	0.331 (0.059)	2.044×10-8	-	-	-	-
MR-Egger	300	1.402 (1.249-1.573)	0.338 (0.059)	8.718×10-9	296	1.391 (1.239-1.561)	0.330 (0.059)	2.311×10-8	-	-	-	-
Weighted median method	300	1.486 (1.262-1.750)	0.396 (0.083)	1.948×10-6	296	1.478 (1.258-1.738)	0.391 (0.083)	2.182×10-8	-	-	-	-
Hypertension
IVW	300	1.307 (1.135-1.504)	0.268 (0.072)	1.992×10-4	-	-	-	-	68	1.439 (1.185-1.747)	0.364 (0.099)	2.401×10-4
MR-Egger	300	1.317 (1.142-1.519)	0.276 (0.073)	1.500×10-4	-	-	-	-	68	1.445 (1.190-1.755)	0.368 (0.099)	2.019×10-4
Weighted median method	300	1.286 (1.065-1.552）	0.251 (0.096)	0.009	-	-	-	-	68	1.484 (1.112-1.980)	0.395 (0.147)	0.007
Q statistics			185.838	1			193.793	1			56.7998	0.7558
β (intercept)			-0.039	0.45			-0.048	0.362			-0.085	0.213
CI: confidence intervals; GP: glycan peak; MVMR: Multivariable Mendelian Randomization; OR: odds ratio; SE: standard error; SNP: single nucleotide polymorphism; T2D: Type 2 diabetes.

[truncated: 8 more sheets: Table S11, Table S12, Table S13, Table S14, Table S15, Table s16, Tabe S17, TableS18]
